# Supplementary material for: Novel therapeutic targets: bifidobacterium-mediated urea cycle regulation in colorectal cancer
Source: Cell Biol Toxicol. 2024 Aug 3;40(1):64. doi: 10.1007/s10565-024-09889-y (PMC11297826; doi:10.1007/s10565-024-09889-y)
Supplement: Supplementary file 5 — Supplementary file5 (XLSX 32 KB) [file 10565_2024_9889_MOESM5_ESM.xlsx]

## Sheet: Sheet1
ID	log2FC	log2CPM	PValue	FDR	level	MeanA	MeanB	ERR475493	ERR475501	ERR475509	ERR475513	ERR475515	ERR475520	ERR475494	ERR475499	ERR475517	ERR475519	ERR475526	ERR475549
ASV_8	9.711	15.872	5.1867e-05	0.00436903	Enriched	2.508	0.02	0.009	14.27	0.417	0.125	0.016	0.211	0.041	0.002	0.001	0.001	0.066	0.006
ASV_36	10.277	13.002	6.1459e-05	0.00436903	Enriched	0.82	0.001	0	0.001	2.389	2.074	0.455	0.002	0	0.001	0.002	0.003	0.001	0.001
ASV_35	-9.348	12.809	9.83513e-05	0.00436903	Depleted	0.002	1.337	0.004	0.001	0	0.002	0.002	0	3.329	4.291	0.29	0.002	0.107	0
ASV_75	11.969	12.318	0.000109913	0.00436903	Enriched	0.344	0	0	0	1.76	0.303	0.001	0	0	0	0	0	0	0
ASV_139	-13.44	11.209	0.00016135	0.00513092	Depleted	0	0.326	0	0	0	0	0	0	0	0.001	1.956	0	0	0
ASV_66	11.483	12.307	0.000201338	0.00533546	Enriched	0.301	0	0	0.001	1.803	0	0	0	0	0	0	0	0.001	0
ASV_14	7.025	15.52	0.000467466	0.00981928	Enriched	2.191	0.077	0.11	10.201	1.077	0.426	0.002	1.332	0.071	0.045	0.037	0.067	0.093	0.149
ASV_185	-10.658	10.712	0.000494052	0.00981928	Depleted	0	0.231	0	0	0	0	0	0	0	0	1.383	0.001	0.001	0
ASV_32	7.465	13.977	0.000585036	0.0103356	Enriched	1.251	0.016	0.143	2.971	0.002	2.184	0	2.205	0.005	0.033	0.001	0.007	0.045	0.005
ASV_7	6.627	15.765	0.000875586	0.0115492	Enriched	2.68	0.195	0.029	12.546	0.227	0.768	0.651	1.859	0.727	0.009	0.002	0.209	0.197	0.025
ASV_131	-9.302	11.231	0.000878906	0.0115492	Depleted	0	0.328	0	0	0	0	0	0.001	0	0.143	1.823	0.001	0	0
ASV_1347	7.267	11.989	0.000933531	0.0115492	Enriched	0.276	0.004	0.074	0.711	0.093	0.146	0.001	0.628	0.002	0.013	0.001	0.001	0.006	0.003
ASV_90	8.488	11.993	0.00101413	0.0115492	Enriched	0.275	0.003	0.144	0	1.356	0	0	0.148	0.002	0	0	0.001	0.012	0
ASV_98	-9.486	10.191	0.00104973	0.0115492	Depleted	0	0.237	0.001	0	0	0	0	0	0	0	0	1.421	0	0.003
ASV_141	10.313	11.023	0.00108955	0.0115492	Enriched	0.292	0	0	0	0	0.001	0	1.748	0	0	0	0	0.001	0.001
ASV_29	9.15	14.116	0.00126841	0.0119729	Enriched	1.056	0.004	0.002	0.001	6.309	0.002	0.022	0	0.002	0.02	0	0	0.005	0
ASV_140	-6.5	10.337	0.00129893	0.0119729	Depleted	0.004	0.214	0.021	0	0	0	0	0	0.077	0.393	0.233	0.009	0.398	0.176
ASV_47	9.539	10.761	0.00139465	0.0119729	Enriched	0.535	0	0	0	0	3.21	0	0.001	0	0	0.001	0	0	0
ASV_52	-10.26	11.184	0.0014443	0.0119729	Depleted	0	0.474	0	0	0	0	0	0.001	0	0	0	2.842	0	0
ASV_97	11.585	11.801	0.00150602	0.0119729	Enriched	0.212	0	0	0	1.27	0	0	0	0.002	0	0	0	0	0
ASV_1345	-7.525	10.658	0.00235269	0.0176383	Depleted	0	0.582	0	0.001	0.001	0	0	0	2.907	0.582	0.001	0.001	0.001	0
ASV_121	-7.559	10.405	0.00263118	0.0176383	Depleted	0.001	0.201	0	0	0.002	0	0	0	0.227	0.897	0	0.082	0	0
ASV_16	5.606	14.947	0.00269531	0.0176383	Enriched	2.837	0.105	0.659	4.295	0.2	2.502	0.004	9.36	0.073	0.307	0.008	0.152	0.043	0.045
ASV_11	5.57	15.01	0.00278759	0.0176383	Enriched	2.549	0.178	1.123	6.178	0.858	6.862	0.006	0.269	0.371	0.035	0.056	0.006	0.557	0.042
ASV_120	-7.725	10.329	0.00280691	0.0176383	Depleted	0.001	0.292	0	0	0	0.001	0.003	0.003	0	0	0.002	0.063	0.002	1.688
ASV_76	6.41	12.683	0.00297689	0.0176383	Enriched	0.318	0.018	0.016	1.476	0.026	0.132	0.002	0.254	0.05	0.034	0.001	0.002	0	0.018
ASV_151	6.574	9.55	0.00299518	0.0176383	Enriched	0.223	0.001	1.332	0	0.001	0	0.002	0.001	0	0.001	0.002	0.001	0.005	0
ASV_135	-7.752	10.342	0.00315978	0.017739	Depleted	0.001	0.217	0.002	0.001	0	0	0	0	0.002	0.496	0	0	0.802	0
ASV_250	-7.208	9.414	0.00323542	0.017739	Depleted	0	0.399	0	0	0.001	0	0	0	2.393	0	0.001	0.001	0	0
ASV_128	9.529	11.289	0.00380108	0.0201457	Enriched	0.35	0	0	0	0	0	0	2.102	0	0	0.003	0	0	0
ASV_53	-9.183	11.718	0.00445468	0.0228482	Depleted	0	0.415	0	0.001	0	0	0	0	0.003	2.486	0	0	0	0
ASV_23	6.364	14.692	0.00490477	0.0235122	Enriched	1.166	0.073	0.295	5.753	0.857	0.09	0.001	0.003	0.003	0.002	0	0.003	0.003	0.429
ASV_50	6.023	13.23	0.00494485	0.0235122	Enriched	0.465	0.03	0.293	1.816	0.661	0.017	0	0.006	0.003	0.016	0.001	0.066	0.001	0.092
ASV_15	5.746	15.134	0.00502776	0.0235122	Enriched	2.824	0.115	0.003	5.145	0.157	0.015	0.001	11.625	0.124	0.305	0.005	0.214	0.028	0.012
ASV_67	-5.684	10.801	0.00632589	0.0287376	Depleted	0.003	0.354	0	0.002	0.005	0.003	0.005	0.005	0.003	0.02	0.002	2.096	0.005	0.001
ASV_54	-7.574	11.772	0.00675313	0.0298263	Depleted	0.005	0.433	0.004	0	0	0.025	0	0	0.002	2.544	0	0	0.05	0
ASV_652	5.303	11.147	0.00760513	0.0322163	Enriched	0.223	0.009	0.093	0.292	0.087	0.471	0.005	0.388	0.002	0.025	0	0	0.027	0.001
ASV_48	6.816	10.615	0.00792781	0.0322163	Enriched	0.479	0.003	0	0.001	0	2.872	0	0	0	0	0	0.015	0.001	0
ASV_21	4.68	14.227	0.00805795	0.0322163	Enriched	2.607	0.159	0.045	0.345	0.951	3.674	0.622	10.008	0.339	0.233	0.013	0.288	0.077	0.002
ASV_10	-5.67	14.107	0.00810473	0.0322163	Depleted	0.059	2.397	0.044	0.002	0.029	0.005	0.272	0.001	1.312	11.854	0	0.004	1.207	0.002
ASV_57	-6.49	11.166	0.00890722	0.0340408	Depleted	0.006	0.466	0	0	0.002	0.03	0	0.001	0	0	0.002	2.452	0.344	0.001
ASV_45	7.457	13.229	0.0091975	0.0340408	Enriched	0.568	0.012	0	0.001	3.4	0.007	0	0	0	0.001	0	0	0.069	0
ASV_43	-5.366	13.158	0.009206	0.0340408	Depleted	0.063	1.508	0.227	0.001	0	0.14	0.006	0.004	0.002	0.092	4.793	0.004	0.063	4.097
ASV_59	5.596	11.878	0.0094709	0.0342244	Enriched	0.404	0.017	0.001	0.001	1.03	1.247	0.142	0.002	0.003	0	0.001	0.003	0.083	0.01
ASV_56	5.702	12.887	0.01262	0.0445908	Enriched	1.079	0.03	0	0	0.001	0.391	0.001	6.079	0.079	0	0.097	0.001	0.002	0
ASV_60	-5.544	11.462	0.0130822	0.0452189	Depleted	0.008	0.57	0.001	0.003	0.001	0.001	0.012	0.028	0	0	0.003	2.741	0.665	0.009
ASV_96	-5.287	10.266	0.0137727	0.0465929	Depleted	0.008	0.242	0.001	0	0	0.045	0.002	0.001	0	0.004	0.021	1.423	0.003	0.001
ASV_153	4.726	11.197	0.0157758	0.0522575	Enriched	0.29	0.017	0.014	0.201	0.058	0.729	0.001	0.734	0	0.003	0.001	0.085	0.012	0.002
ASV_55	4.409	11.566	0.0219423	0.0712004	Enriched	0.644	0.024	0.055	0	0.001	2.553	0.019	1.238	0.006	0.008	0.053	0.011	0.058	0.008
ASV_13	5.087	14.861	0.0260246	0.0827583	Enriched	1.71	0.144	0	0.165	10.046	0	0.002	0.045	0.008	0.001	0.386	0.465	0.001	0
ASV_62	6.011	12.963	0.0270024	0.0841839	Enriched	0.349	0.016	0.002	1.551	0.537	0	0	0.002	0	0.084	0	0.01	0	0
ASV_74	4.112	10.573	0.0281979	0.0860764	Enriched	0.435	0.012	1.009	0.003	0.003	1.588	0.004	0.003	0.011	0.054	0.002	0.003	0.002	0.002
ASV_106	-4.945	10.641	0.0286921	0.0860764	Depleted	0.015	0.266	0.019	0	0.001	0.07	0	0	0.323	0.806	0	0.038	0.431	0
ASV_136	4.146	10.778	0.0309653	0.0911756	Enriched	0.222	0.016	0.88	0.222	0.001	0.012	0.001	0.216	0	0.031	0.001	0.031	0.032	0.003
ASV_81	4.462	11.749	0.0330342	0.0944335	Enriched	0.293	0.031	0.051	0.001	1.015	0.551	0.135	0.002	0	0.008	0.001	0.001	0.177	0.001
ASV_33	4.695	13.269	0.0332596	0.0944335	Enriched	1.936	0.084	0.001	0	0	0.003	11.593	0.018	0.274	0.12	0.103	0.002	0.003	0
ASV_102	3.658	11.504	0.0349992	0.0956715	Enriched	0.25	0.037	0.027	0.27	0.279	0.426	0.094	0.404	0.002	0.018	0.07	0.086	0.033	0.01
ASV_78	6.613	12.178	0.0354701	0.0956715	Enriched	0.272	0.01	0	0	1.634	0	0	0	0	0.001	0	0	0.059	0
ASV_101	6.604	12.008	0.0355007	0.0956715	Enriched	0.242	0.006	0	0	1.451	0	0	0	0	0	0.034	0	0	0.001
ASV_80	-3.744	11.461	0.0412417	0.107976	Depleted	0.058	1.155	0.326	0.001	0.001	0.017	0.001	0.002	5.695	0.042	0.051	0.73	0.38	0.029
ASV_88	3.775	11.209	0.0414246	0.107976	Enriched	0.648	0.04	3.5	0.001	0.001	0.185	0.163	0.039	0.038	0.001	0.002	0.003	0.096	0.098
ASV_105	5.682	11.871	0.0489008	0.125407	Enriched	0.219	0.009	0.001	0	1.307	0.004	0	0	0	0.053	0	0	0	0
ASV_37	4.083	13.485	0.0504917	0.127431	NotSig	0.689	0.115	0.002	0	3.767	0.17	0.195	0.002	0.006	0.151	0.002	0.492	0.039	0
ASV_79	3.994	12.569	0.0592475	0.147193	NotSig	0.248	0.085	0.091	1.382	0	0.002	0.012	0	0.036	0.006	0.001	0.023	0.026	0.416
ASV_82	-3.498	10.883	0.0636826	0.155777	NotSig	0.01	0.366	0	0.006	0.042	0.008	0.002	0.003	0.085	0.004	0.001	1.884	0.004	0.222
ASV_25	-3.271	13.396	0.0658814	0.158714	NotSig	0.244	2.291	0.501	0.001	0	0.231	0.707	0.027	0.849	0.243	0.042	0.314	0.244	12.051
ASV_126	3.434	10.588	0.0718723	0.170563	NotSig	0.277	0.034	0	0	0	0.025	1.489	0.145	0.073	0.004	0.001	0.101	0.014	0.014
ASV_20	-3.002	14.314	0.0781186	0.18266	NotSig	0.411	2.801	0.05	0.011	0.066	0.021	2.056	0.261	1.564	0.015	13.596	0.489	0.3	0.839
ASV_18	-3.092	13.292	0.0821113	0.18714	NotSig	0.248	1.805	0.099	0.001	0.002	0.522	0.855	0.007	4.119	4.454	0.036	1.304	0.915	0.001
ASV_119	-3.217	10.62	0.0823885	0.18714	NotSig	0.044	0.301	0.254	0	0.001	0.001	0.007	0.003	0.929	0.721	0.139	0.001	0.017	0
ASV_115	3.458	11.711	0.0871462	0.195158	NotSig	0.169	0.082	0.299	0.709	0	0.001	0.004	0	0.192	0	0.008	0.014	0.069	0.209
ASV_61	4.658	12.542	0.0905456	0.197448	NotSig	0.341	0.135	0	0.001	2.042	0	0	0	0.811	0	0	0	0	0
ASV_100	3.29	11.543	0.0911229	0.197448	NotSig	0.284	0.069	0.452	0.001	0.738	0.139	0.374	0.002	0.235	0.125	0	0.009	0.044	0
ASV_200	2.889	10.091	0.0918939	0.197448	NotSig	0.188	0.026	0.418	0	0	0.006	0.307	0.396	0.011	0.021	0.003	0.06	0.056	0.002
ASV_166	3.353	10.008	0.097616	0.206946	NotSig	0.183	0.02	0.002	0	0	0.449	0.209	0.437	0.002	0	0.001	0.031	0	0.09
ASV_58	-3.589	11.435	0.100319	0.209878	NotSig	0.063	0.533	0.375	0.001	0	0.001	0.003	0.001	0.002	0	0.001	2.067	1.127	0
ASV_69	2.883	10.402	0.109467	0.226041	NotSig	0.362	0.034	0.009	0.002	0.002	2.143	0.012	0.006	0.009	0.001	0.003	0.176	0.005	0.007
ASV_42	2.762	12.401	0.127373	0.259645	NotSig	1.33	0.212	7.638	0.002	0.138	0.159	0.001	0.039	0.574	0.005	0.023	0.013	0.354	0.303
ASV_40	-2.506	13.487	0.132211	0.261752	NotSig	0.386	1.555	0.606	0	0.009	0.652	0.645	0.406	0.58	0.033	6.62	0.195	0.611	1.292
ASV_38	2.429	13.745	0.132611	0.261752	NotSig	0.982	0.406	0.014	1.6	0.433	0.751	0.715	2.376	0.121	0.598	0.072	0.366	0.033	1.245
ASV_77	-2.585	11.68	0.133345	0.261752	NotSig	0.114	0.469	0.274	0.001	0	0.074	0.334	0.001	0.074	0.335	1.127	0.465	0.178	0.635
ASV_138	-2.863	10.845	0.138973	0.269471	NotSig	0.067	0.254	0.119	0	0	0.277	0.003	0.003	0	0.001	1.052	0.018	0	0.451
ASV_114	-2.386	10.454	0.154964	0.296859	NotSig	0.063	0.166	0.285	0	0	0.067	0.002	0.024	0.033	0.675	0.062	0.11	0.084	0.029
ASV_228	-2.548	9.705	0.176869	0.334787	NotSig	0.024	0.399	0.001	0	0	0.001	0.139	0.004	2.325	0	0.001	0.067	0.002	0.001
ASV_31	-2.145	13.53	0.182283	0.340977	NotSig	0.487	1.565	0.425	0.002	0.013	0.668	1.636	0.175	0.956	0.526	5.871	0.541	1.394	0.101
ASV_87	2.128	10.817	0.219766	0.406312	NotSig	0.264	0.084	0	0.001	0.184	1.074	0.059	0.266	0.1	0.001	0.003	0.028	0.279	0.09
ASV_108	2.21	11.302	0.223442	0.40836	NotSig	0.175	0.146	0.353	0.107	0.496	0.091	0	0.002	0.421	0.001	0.002	0.007	0.009	0.433
ASV_154	1.871	9.981	0.22833	0.41255	NotSig	0.187	0.045	0.166	0.002	0	0.632	0.079	0.241	0.052	0.02	0.054	0.019	0.058	0.068
ASV_117	-2.421	10.208	0.235606	0.419787	NotSig	0.01	0.203	0	0.041	0	0.001	0.007	0.01	0	0	0.002	1.135	0.082	0
ASV_132	-2.181	10.288	0.237615	0.419787	NotSig	0.068	0.245	0.219	0	0	0.191	0	0	0.177	0.041	0.001	0.008	0.179	1.067
ASV_12	1.807	14.354	0.243523	0.425458	NotSig	2.798	0.703	3.974	0.021	1.106	4.448	0.138	7.101	0.155	2.435	0.203	0.1	0.962	0.36
ASV_107	2.172	11.225	0.246177	0.425458	NotSig	0.212	0.084	0.012	0	0.351	0.172	0	0.735	0.203	0.244	0	0.039	0.014	0.006
ASV_157	2.211	9.647	0.253598	0.433571	NotSig	0.185	0.03	1.098	0.012	0.001	0.001	0	0	0.018	0.015	0	0.026	0.123	0
ASV_118	2.079	10.63	0.266998	0.447492	NotSig	0.27	0.057	0.133	0	0.001	0.057	1.43	0.002	0	0.085	0.002	0.001	0.03	0.223
ASV_17	-1.761	13.887	0.26737	0.447492	NotSig	0.809	2.555	1.861	0.003	0.003	0.25	2.616	0.12	1.027	0.125	1.5	2.68	0.579	9.419
ASV_95	1.841	11.882	0.289641	0.479718	NotSig	0.177	0.185	0.002	0.168	0.778	0.091	0.001	0.024	0.177	0.02	0.074	0.349	0.443	0.044
ASV_237	-2.615	9.665	0.294345	0.482483	NotSig	0.034	0.413	0.206	0	0	0	0	0	2.476	0	0	0	0	0
ASV_26	1.545	13.527	0.310854	0.504345	NotSig	1.243	0.863	1.724	0.006	1.7	1.158	2.645	0.225	2.548	0.469	0.128	0.144	0.686	1.203
ASV_34	-1.602	13.462	0.320836	0.515282	NotSig	0.657	1.459	1.369	0.001	0.001	0.565	1.747	0.261	0.376	0.095	4.114	2.368	1.185	0.618
ASV_6	-1.466	15.308	0.329563	0.522145	NotSig	2.119	5.592	2.618	0.005	0.204	2.023	4.486	3.378	1.615	0.325	11.762	3.853	0.317	15.681
ASV_111	1.7	10.162	0.331677	0.522145	NotSig	0.266	0.058	1.133	0	0	0.464	0.001	0	0.085	0.056	0.024	0.003	0.146	0.035
ASV_83	1.899	11.955	0.346697	0.54044	NotSig	0.197	0.142	0.054	0	1.096	0.021	0.011	0	0.006	0.309	0	0.138	0.4	0
ASV_24	1.399	13.789	0.362251	0.555604	NotSig	1.873	0.816	3.491	0.005	1.275	2.007	4.391	0.071	0.515	0.017	0.913	1.085	0.635	1.732
ASV_41	-1.602	12.372	0.363414	0.555604	NotSig	0.325	0.902	0.9	0.001	0	0.171	0.852	0.023	0.215	0	0.138	1.044	0.166	3.846
ASV_116	-1.42	10.787	0.377365	0.566211	NotSig	0.124	0.259	0.422	0	0.001	0.078	0.237	0.007	0.218	0.002	0.412	0.465	0.239	0.219
ASV_72	1.473	12.065	0.377474	0.566211	NotSig	0.496	0.22	2.199	0.308	0.17	0.196	0.056	0.046	0.024	0.001	0.366	0.102	0.094	0.73
ASV_129	-1.778	10.063	0.386247	0.573957	NotSig	0.072	0.34	0	0.002	0.001	0.426	0	0	1.519	0.001	0.001	0	0.517	0
ASV_2	1.495	15.926	0.40776	0.600314	NotSig	2.459	3.394	0.013	3.597	11.131	0.005	0.004	0.003	0.005	1.09	0.064	0.842	18.311	0.053
ASV_49	-1.439	12.162	0.419745	0.607319	NotSig	0.374	0.753	2.198	0.001	0	0.037	0.005	0.001	0.427	0.145	0.31	0.038	0.577	3.02
ASV_65	1.301	11.022	0.420158	0.607319	NotSig	0.378	0.147	0.334	0	0.001	1.336	0.381	0.219	0.386	0.195	0.001	0.021	0.129	0.151
ASV_73	-1.212	10.983	0.456168	0.653429	NotSig	0.154	0.3	0.099	0	0.001	0.505	0.267	0.053	0.112	0.038	0.128	0.725	0.094	0.704
ASV_125	-1.241	11.492	0.46371	0.658303	NotSig	0.117	0.314	0.002	0.001	0.029	0.029	0.013	0.626	0.095	0.143	1.254	0.011	0.063	0.317
ASV_68	-1.447	12.042	0.506443	0.712606	NotSig	0.232	0.501	0	0	0	0.034	1.351	0.006	0.089	0	1.962	0	0	0.952
ASV_89	-1.1	11.735	0.514195	0.717166	NotSig	0.242	0.427	0.387	0.001	0	0.313	0.521	0.231	0.415	0.008	1.25	0.297	0.298	0.296
ASV_92	-0.993	11.194	0.535345	0.736646	NotSig	0.2	0.341	0.755	0.001	0	0.06	0.327	0.055	0.079	0.039	0.104	0.269	0.312	1.242
ASV_44	-1.237	12.11	0.537427	0.736646	NotSig	0.403	0.674	1.144	0.001	0.001	1.27	0.001	0	0.008	0	0.002	0.087	3.946	0
ASV_70	1.417	12.536	0.54549	0.741307	NotSig	0.257	0.2	0	0.003	1.534	0.001	0	0.003	0	1.193	0	0	0.006	0
ASV_149	1.037	10.253	0.553801	0.746223	NotSig	0.183	0.176	1.029	0.06	0	0.001	0.006	0	0.862	0.007	0.004	0.045	0.137	0.002
ASV_22	0.844	13.926	0.585368	0.782019	NotSig	1.264	1.251	0.92	0.937	0.002	0.482	2.229	3.011	1.027	0.008	0.328	4.563	0.261	1.32
ASV_122	0.835	11.068	0.594603	0.782019	NotSig	0.235	0.139	0.111	0	0.017	0.132	0.466	0.683	0.079	0.014	0.366	0.109	0.123	0.143
ASV_94	0.828	11.095	0.595121	0.782019	NotSig	0.348	0.177	1.56	0.001	0.08	0.255	0.136	0.056	0.085	0.016	0.078	0.022	0.152	0.708
ASV_4	0.82	15.314	0.606818	0.790853	NotSig	2.827	3.755	0.042	2.935	0.877	0.883	9.372	2.855	5.96	0.005	0.008	11.737	0.017	4.801
ASV_27	-0.887	12.702	0.624547	0.794668	NotSig	0.485	0.895	1.217	0.001	0.314	1.223	0.146	0.007	0.002	0	0.003	4.419	0.689	0.255
ASV_168	0.772	10.515	0.625054	0.794668	NotSig	0.17	0.136	0.215	0.001	0	0.016	0.398	0.392	0.276	0.065	0.012	0.135	0.299	0.027
ASV_144	0.778	10.041	0.628877	0.794668	NotSig	0.19	0.103	0.681	0.002	0.001	0.363	0.081	0.016	0.183	0.001	0.001	0.025	0.364	0.046
ASV_9	-0.75	14.598	0.629737	0.794668	NotSig	1.824	3.372	3.841	0.002	0.001	0.87	1.94	4.288	0.723	0.475	0.865	0.236	11.812	6.124
ASV_64	-0.735	11.765	0.644734	0.804234	NotSig	0.256	0.454	0.356	0.001	0.009	0.081	0.685	0.402	0.08	0.041	0.294	0.541	0.466	1.302
ASV_46	0.844	12	0.64913	0.804234	NotSig	0.512	0.292	0	0.002	0.001	1.574	0.004	1.488	0.011	0.001	0.249	0.307	1.187	0
ASV_127	0.751	9.784	0.660739	0.804234	NotSig	0.168	0.123	0.169	0.001	0	0.834	0.002	0.001	0.499	0.001	0.002	0.01	0.229	0.001
ASV_28	-1.021	13.078	0.665709	0.804234	NotSig	0.869	1.259	5.213	0	0	0	0	0	0	0	0.001	0.001	7.554	0
ASV_187	0.727	9.784	0.666856	0.804234	NotSig	0.165	0.082	0.752	0	0.001	0.228	0.003	0.004	0.283	0.001	0.2	0.004	0.001	0.006
ASV_3	-0.793	15.035	0.672722	0.804234	NotSig	0.87	2.684	0.001	0.004	4.028	0.001	1.187	0.001	0.085	15.386	0.002	0.052	0.579	0.001
ASV_109	-0.789	10.923	0.672724	0.804234	NotSig	0.187	0.17	0.001	0.023	0.002	1.067	0.005	0.026	0	0.002	1.009	0.005	0	0.001
ASV_84	-0.626	11.869	0.702006	0.826764	NotSig	0.306	0.477	0.359	0.003	0.002	0.018	1.304	0.152	0.461	0.01	0.742	0.33	0.138	1.182
ASV_85	-0.611	11.755	0.7055	0.826764	NotSig	0.305	0.517	1.255	0.002	0.119	0.12	0.33	0.003	0.944	0.002	0.446	0.107	0.779	0.825
ASV_204	-0.607	9.576	0.707169	0.826764	NotSig	0.078	0.167	0.282	0	0.013	0.121	0.044	0.007	0.644	0	0.001	0.079	0.192	0.089
ASV_71	0.869	11.641	0.715284	0.830148	NotSig	0.42	0.245	0	0	0	0	2.513	0.005	0	0	0.002	0	1.468	0
ASV_86	0.512	11.335	0.7384	0.850765	NotSig	0.382	0.301	0.914	0.004	0.002	0.795	0.312	0.263	0.879	0.008	0.217	0.342	0.102	0.259
ASV_164	0.614	9.997	0.761536	0.871109	NotSig	0.14	0.073	0	0	0	0.269	0.573	0.001	0	0.002	0.172	0.005	0	0.26
ASV_1	0.383	16.697	0.790208	0.883005	NotSig	5.07	8.796	1.132	7.848	5.127	5.454	7.539	3.319	16.834	12.943	13.378	8.861	0.581	0.18
ASV_19	-0.386	13.804	0.798289	0.883005	NotSig	1.357	1.569	1.662	0.004	0.121	1.265	4.843	0.247	0.961	0.094	2.55	3.741	1.828	0.239
ASV_220	-0.439	10.408	0.798651	0.883005	NotSig	0.15	0.172	0.693	0	0	0.053	0.049	0.106	0.012	0.008	0.001	0.003	0.759	0.249
ASV_208	-0.401	10.094	0.7996	0.883005	NotSig	0.074	0.127	0.093	0	0.027	0.049	0.028	0.246	0.003	0.001	0.118	0.07	0.102	0.47
ASV_93	-0.647	11.154	0.802289	0.883005	NotSig	0.053	0.171	0	0.001	0.315	0	0	0	0	1.027	0	0	0	0
ASV_110	-0.476	10.637	0.805256	0.883005	NotSig	0.202	0.371	1.083	0	0	0.129	0.001	0	1.567	0.001	0	0.086	0.001	0.572
ASV_39	-0.355	13.098	0.815187	0.883676	NotSig	0.746	0.891	0.888	0.003	0.192	0.572	2.28	0.539	0.15	0.356	1.423	1.672	1.221	0.525
ASV_30	0.373	13.045	0.816983	0.883676	NotSig	1.265	0.913	5.041	0.004	0.008	1.596	0.006	0.936	1.121	0.081	0.048	0.169	2.967	1.091
ASV_147	-0.386	10.405	0.824674	0.885967	NotSig	0.12	0.168	0.015	0	0.001	0.007	0.698	0.001	0.141	0	0.105	0.268	0.48	0.015
ASV_103	0.249	10.991	0.887049	0.937607	NotSig	0.143	0.124	0.333	0	0.27	0.166	0.086	0.001	0.012	0.623	0.001	0.001	0.104	0.001
ASV_5	0.2	15.372	0.891353	0.937607	NotSig	1.99	3.76	0.419	3.294	1.109	2.121	3.269	1.727	6.671	5.151	5.557	4.92	0.232	0.028
ASV_99	-0.242	10.779	0.891538	0.937607	NotSig	0.242	0.245	1.418	0.001	0.001	0.032	0.001	0.002	0.486	0.001	0.044	0.823	0.113	0
ASV_51	-0.261	12.306	0.896329	0.937607	NotSig	0.178	0.355	0.02	0.001	0.744	0.169	0.131	0	0.005	1.931	0	0	0.195	0
ASV_181	-0.154	10.116	0.924399	0.96065	NotSig	0.156	0.192	0.923	0.002	0.001	0.007	0.003	0.002	0.69	0.014	0.085	0.015	0.023	0.328
ASV_196	-0.158	9.932	0.931297	0.961534	NotSig	0.101	0.114	0.135	0	0	0	0.47	0	0.017	0	0.046	0.005	0.097	0.517
ASV_281	0.103	10.112	0.956758	0.969976	NotSig	0.119	0.106	0.275	0	0.08	0.361	0	0	0	0.076	0	0.001	0.557	0
ASV_91	-0.075	11.085	0.9618	0.969976	NotSig	0.252	0.238	0.564	0	0.011	0.19	0.742	0.004	0.177	0.022	0.148	0.73	0.144	0.206
ASV_113	0.067	10.356	0.967076	0.969976	NotSig	0.188	0.161	0.154	0	0	0.776	0.19	0.008	0.241	0.005	0.013	0.263	0.295	0.147
ASV_172	-0.068	10.132	0.96748	0.969976	NotSig	0.1	0.169	0.001	0.003	0	0.271	0.001	0.325	0.458	0.033	0.001	0.001	0.436	0.087
ASV_63	-0.059	12.154	0.969976	0.969976	NotSig	0.422	0.486	0.476	0.002	0.071	0.367	0.955	0.66	0.458	0.041	0.741	0.263	0.18	1.237
