# Supplementary material for: Novel therapeutic targets: bifidobacterium-mediated urea cycle regulation in colorectal cancer
Source: Cell Biol Toxicol. 2024 Aug 3;40(1):64. doi: 10.1007/s10565-024-09889-y (PMC11297826; doi:10.1007/s10565-024-09889-y)
Supplement: Supplementary file 6 — Supplementary file6 (XLSX 75 KB) [file 10565_2024_9889_MOESM6_ESM.xlsx]

## Sheet: Sheet1
Category	Microbial community	ERR475493	ERR475494	ERR475499	ERR475501	ERR475509	ERR475513	ERR475515	ERR475517	ERR475519	ERR475520	ERR475526	ERR475549
Kingdom	Archaea	0.000730223	0.0848665	15.3856	0.00350567	4.02784	0.00061953	1.187	0.00209331	0.0518727	0.000874906	0.579097	0.000722831
Kingdom	Bacteria	97.7933	98.1405	81.8742	98.8665	92.4294	95.8006	96.8295	99.0046	97.6882	99.3425	96.2646	99.198
Phylum	Archaea|Euryarchaeota	0.000730223	0.0848665	15.3856	0.00350567	4.02784	0.00061953	1.187	0.00209331	0.0518727	0.000874906	0.579097	0.000722831
Phylum	Bacteria|Actinobacteria	0.0335903	0.444034	0.408904	0.0132436	0.0491672	0.0840496	0.593498	0.236544	2.44427	0.00481198	0.876808	0.726083
Phylum	Bacteria|Bacteroidetes	9.27931	11.6828	11.6064	48.0569	14.8757	36.7516	2.1519	0.531177	9.11177	56.3593	8.39186	1.33073
Phylum	Bacteria|Firmicutes	84.7654	56.1574	43.7087	35.5078	53.6075	49.3239	82.2916	79.0465	66.2834	36.6069	65.4858	96.4292
Phylum	Bacteria|Fusobacteria	0.000365111	0	0	0	0	0.00020651	0.000415906	0	2.84212	0.000874906	0	0
Phylum	Bacteria|Proteobacteria	3.61424	25.7373	19.8097	15.2863	19.7989	9.10358	10.9362	19.1543	15.2717	6.36319	20.5051	0.710181
Phylum	Bacteria|Synergistetes	0.000365111	0	1.88594	0.000584278	2.28839	0	0	0	0	0	0.0886135	0
Phylum	Bacteria|Unassigned	0.00109533	0	0	0	0.00497196	0.0146622	0.000415906	0	0.430266	0.000437453	0.000388656	0
Phylum	Bacteria|Verrucomicrobia	0.0989452	4.11906	4.45449	0.00175283	1.80464	0.522677	0.855518	0.0361096	1.30469	0.00699925	0.916062	0.00180708
Class	Archaea|Euryarchaeota|Methanobacteria	0.000730223	0.0848665	15.3856	0.00350567	4.02784	0.00061953	1.187	0.00209331	0.0518727	0.000874906	0.579097	0.000722831
Class	Bacteria|Actinobacteria|Actinobacteria	0.0259229	0.444034	0.408518	0.0132436	0.0432745	0.0439866	0.0249544	0.236544	2.02929	0.00481198	0.876419	0.726083
Class	Bacteria|Actinobacteria|Coriobacteriia	0.00766734	0	0.000386305	0	0.0058927	0.0400629	0.568543	0	0.414982	0	0.000388656	0
Class	Bacteria|Bacteroidetes|Bacteroidia	9.20519	11.6752	11.0603	48.0569	14.8365	36.6188	2.1519	0.531177	9.07912	56.1917	8.24378	1.31121
Class	Bacteria|Bacteroidetes|Cytophagia	0.0741176	0.00757736	0.0629678	0	0.0392233	0.132786	0	0	0.032652	0.167544	0.148078	0.0195164
Class	Bacteria|Bacteroidetes|Flavobacteriia	0	0	0.483075	0	0	0	0	0	0	0	0	0
Class	Bacteria|Firmicutes|Bacilli	0.669979	2.24593	0.246656	0.141201	0.729221	0.155089	2.28124	14.7641	4.34133	0.6938	2.08825	2.94553
Class	Bacteria|Firmicutes|Clostridia	81.142	50.4228	40.0581	25.8572	36.7019	44.6066	78.674	57.8167	58.6743	33.7027	60.1733	88.5648
Class	Bacteria|Firmicutes|Erysipelotrichia	0.903286	0.328858	0.266164	0.104196	0.0659246	0.715144	0.855518	4.43363	1.59069	0.0660554	1.75478	3.86028
Class	Bacteria|Firmicutes|Negativicutes	2.04645	3.15825	0.593558	9.40474	16.1101	3.8225	0.480787	2.03208	1.67706	2.14439	1.41937	1.05859
Class	Bacteria|Firmicutes|Unassigned	0.00365111	0.00151547	2.54421	0.000389519	0.000368294	0.0245747	0	0	0	0	0.0501366	0
Class	Bacteria|Fusobacteria|Fusobacteriia	0.000365111	0	0	0	0	0.00020651	0.000415906	0	2.84212	0.000874906	0	0
Class	Bacteria|Proteobacteria|Alphaproteobacteria	1.56633	23.7717	18.1917	11.2195	6.53334	7.77221	10.8373	19.0078	13.8729	5.07139	1.04121	0.211789
Class	Bacteria|Proteobacteria|Betaproteobacteria	0.619229	0.421301	0.297842	0.127762	0.495723	0.433878	0	0.00209331	0.00949456	0.00218726	0.221923	0.433337
Class	Bacteria|Proteobacteria|Deltaproteobacteria	0.144219	1.52002	0.179439	0.0601807	1.35771	0.465267	0.000831812	0.0104665	0.164881	0.85872	0.652942	0.00108425
Class	Bacteria|Proteobacteria|Gammaproteobacteria	1.25708	0.0227321	1.1226	3.60909	11.1333	0.00640181	0.00415906	0.0643693	1.13796	0.0271221	18.5556	0.0534895
Class	Bacteria|Proteobacteria|Unassigned	0.0273834	0.00151547	0.0181564	0.269742	0.278798	0.425824	0.0939947	0.0696025	0.0863774	0.403769	0.0334244	0.010481
Class	Bacteria|Synergistetes|Synergistia	0.000365111	0	1.88594	0.000584278	2.28839	0	0	0	0	0	0.0886135	0
Class	Bacteria|Unassigned|Unassigned	0.00109533	0	0	0	0.00497196	0.0146622	0.000415906	0	0.430266	0.000437453	0.000388656	0
Class	Bacteria|Verrucomicrobia|Verrucomicrobiae	0.0989452	4.11906	4.45449	0.00175283	1.80464	0.522677	0.855518	0.0361096	1.30469	0.00699925	0.916062	0.00180708
Order	Archaea|Euryarchaeota|Methanobacteria|Methanobacteriales	0.000730223	0.0848665	15.3856	0.00350567	4.02784	0.00061953	1.187	0.00209331	0.0518727	0.000874906	0.579097	0.000722831
Order	Bacteria|Actinobacteria|Actinobacteria|Bifidobacteriales	0.0259229	0.444034	0.408518	0.0132436	0.0432745	0.0439866	0.00457496	0.236544	1.89938	0.00481198	0.876419	0.726083
Order	Bacteria|Actinobacteria|Actinobacteria|Mycobacteriales	0	0	0	0	0	0	0.0203794	0	0.129913	0	0	0
Order	Bacteria|Actinobacteria|Coriobacteriia|Eggerthellales	0.00766734	0	0.000386305	0	0.0058927	0.0400629	0.568543	0	0.414982	0	0.000388656	0
Order	Bacteria|Bacteroidetes|Bacteroidia|Bacteroidales	9.20519	11.6752	11.0603	48.0569	14.8365	36.6188	2.1519	0.531177	9.07912	56.1917	8.24378	1.31121
Order	Bacteria|Bacteroidetes|Cytophagia|Cytophagales	0.0741176	0.00757736	0.0629678	0	0.0392233	0.132786	0	0	0.032652	0.167544	0.148078	0.0195164
Order	Bacteria|Bacteroidetes|Flavobacteriia|Flavobacteriales	0	0	0.483075	0	0	0	0	0	0	0	0	0
Order	Bacteria|Firmicutes|Bacilli|Bacillales	0.236957	0.472828	0.227148	0.0260978	0.654458	0.126384	0.164283	0.240731	0.566663	0.116362	0.17917	0.0650548
Order	Bacteria|Firmicutes|Bacilli|Lactobacillales	0.433022	1.7731	0.0195084	0.115103	0.0747636	0.0287049	2.11696	14.5234	3.77467	0.577438	1.90908	2.88048
Order	Bacteria|Firmicutes|Clostridia|Clostridiales	81.1413	50.4228	40.0581	25.8572	36.7019	44.6008	78.6736	57.8167	58.6431	33.7027	60.0913	88.5648
Order	Bacteria|Firmicutes|Clostridia|Thermoanaerobacterales	0.000730223	0	0	0	0	0.00578228	0.000415906	0	0.0312626	0	0.0820064	0
Order	Bacteria|Firmicutes|Erysipelotrichia|Erysipelotrichales	0.903286	0.328858	0.266164	0.104196	0.0659246	0.715144	0.855518	4.43363	1.59069	0.0660554	1.75478	3.86028
Order	Bacteria|Firmicutes|Negativicutes|Selenomonadales	0.324949	0.0212166	0.00444251	5.92439	14.8378	3.81878	0.462903	0.637413	1.10415	2.14046	1.31754	0.430446
Order	Bacteria|Firmicutes|Negativicutes|Veillonellales	1.7215	3.13703	0.589116	3.48035	1.27227	0.00371718	0.017884	1.39467	0.572916	0.00393708	0.101828	0.62814
Order	Bacteria|Firmicutes|Unassigned|Unassigned	0.00365111	0.00151547	2.54421	0.000389519	0.000368294	0.0245747	0	0	0	0	0.0501366	0
Order	Bacteria|Fusobacteria|Fusobacteriia|Fusobacteriales	0.000365111	0	0	0	0	0.00020651	0.000415906	0	2.84212	0.000874906	0	0
Order	Bacteria|Proteobacteria|Alphaproteobacteria|Kiloniellales	0	0	0	0	0.0152842	0.144351	0	0	0.00416835	0	0.106492	0
Order	Bacteria|Proteobacteria|Alphaproteobacteria|Rhodobacterales	0.418783	6.67111	5.15119	3.29436	1.10875	2.12106	3.2686	5.55669	4.92004	1.72706	0.232416	0.0281904
Order	Bacteria|Proteobacteria|Alphaproteobacteria|Rhodospirillales	0	0	0	0.000194759	0.246204	0	0	0	0	0	0	0
Order	Bacteria|Proteobacteria|Alphaproteobacteria|Sphingomonadales	1.14718	17.0688	13.0405	7.92496	5.15961	5.48553	7.56866	13.4511	8.94457	3.34389	0.58415	0.183599
Order	Bacteria|Proteobacteria|Alphaproteobacteria|Unassigned	0.000365111	0.0318249	0	0	0.00349879	0.0212705	0	0	0.00416835	0.000437453	0.118151	0
Order	Bacteria|Proteobacteria|Betaproteobacteria|Burkholderiales	0.266531	0	0.296683	0.0208393	0.000184147	0.342807	0	0.000523327	0.00208417	0.000437453	0.212595	0
Order	Bacteria|Proteobacteria|Betaproteobacteria|Rhodocyclales	0.352698	0.421301	0.00115892	0.106923	0.495539	0.0910709	0	0.00156998	0.00741039	0.00174981	0.00932774	0.433337
Order	Bacteria|Proteobacteria|Deltaproteobacteria|Desulfovibrionales	0.144219	1.52002	0.179439	0.0601807	1.35771	0.465267	0.000831812	0.0104665	0.164881	0.85872	0.652942	0.00108425
Order	Bacteria|Proteobacteria|Gammaproteobacteria|Enterobacterales	0.0127789	0.00454642	1.09633	3.59682	11.1326	0.00536926	0.00415906	0.0643693	1.10322	0.0266846	18.3111	0.0534895
Order	Bacteria|Proteobacteria|Gammaproteobacteria|Pasteurellales	1.2443	0.0181857	0.0262688	0.0122698	0.000736587	0.00103255	0	0	0.0257048	0.000437453	0.125925	0
Order	Bacteria|Proteobacteria|Gammaproteobacteria|Pseudomonadales	0	0	0	0	0	0	0	0	0.00903142	0	0.11854	0
Order	Bacteria|Proteobacteria|Unassigned|Unassigned	0.0273834	0.00151547	0.0181564	0.269742	0.278798	0.425824	0.0939947	0.0696025	0.0863774	0.403769	0.0334244	0.010481
Order	Bacteria|Synergistetes|Synergistia|Synergistales	0.000365111	0	1.88594	0.000584278	2.28839	0	0	0	0	0	0.0886135	0
Order	Bacteria|Unassigned|Unassigned|Unassigned	0.00109533	0	0	0	0.00497196	0.0146622	0.000415906	0	0.430266	0.000437453	0.000388656	0
Order	Bacteria|Verrucomicrobia|Verrucomicrobiae|Verrucomicrobiales	0.0989452	4.11906	4.45449	0.00175283	1.80464	0.522677	0.855518	0.0361096	1.30469	0.00699925	0.916062	0.00180708
Family	Archaea|Euryarchaeota|Methanobacteria|Methanobacteriales|Methanobacteriaceae	0.000730223	0.0848665	15.3856	0.00350567	4.02784	0.00061953	1.187	0.00209331	0.0518727	0.000874906	0.579097	0.000722831
Family	Bacteria|Actinobacteria|Actinobacteria|Bifidobacteriales|Bifidobacteriaceae	0.0259229	0.444034	0.408518	0.0132436	0.0432745	0.0439866	0.00457496	0.236544	1.89938	0.00481198	0.876419	0.726083
Family	Bacteria|Actinobacteria|Actinobacteria|Mycobacteriales|Corynebacteriaceae	0	0	0	0	0	0	0.0203794	0	0.129913	0	0	0
Family	Bacteria|Actinobacteria|Coriobacteriia|Eggerthellales|Eggerthellaceae	0.00766734	0	0.000386305	0	0.0058927	0.0400629	0.568543	0	0.414982	0	0.000388656	0
Family	Bacteria|Bacteroidetes|Bacteroidia|Bacteroidales|Bacteroidaceae	8.11606	7.58343	6.29214	47.0455	8.70959	22.4799	1.10049	0.490358	5.86394	42.2601	5.19827	1.12906
Family	Bacteria|Bacteroidetes|Bacteroidia|Bacteroidales|Barnesiellaceae	0.359635	0.00606189	0.0817036	0.000389519	0.0854441	0.457213	0.000831812	0	0.0018526	0.469824	0.566272	0.000722831
Family	Bacteria|Bacteroidetes|Bacteroidia|Bacteroidales|Dysgonomonadaceae	0	0	0	0	0	0.581119	0	0	0	0.000437453	0	0
Family	Bacteria|Bacteroidetes|Bacteroidia|Bacteroidales|Marinilabiliaceae	0	0	0	0	0.257069	0	0	0	0	0	0	0
Family	Bacteria|Bacteroidetes|Bacteroidia|Bacteroidales|Muribaculaceae	0	0	0.119562	0.000779038	0.544154	6.45241	0.00124772	0.00104665	0.0606726	0.000874906	0.0439181	0.000722831
Family	Bacteria|Bacteroidetes|Bacteroidia|Bacteroidales|Odoribacteraceae	0.0372414	0.00606189	0.254768	0.000389519	0.0812087	0.0278789	0	0	0.000231575	0.278658	0.00777312	0
Family	Bacteria|Bacteroidetes|Bacteroidia|Bacteroidales|Porphyromonadaceae	0.0292089	0.131846	0.676228	0.0749824	0.47915	0.0838431	0.0120613	0.00470995	0.0701672	0.312341	0.245242	0.00144566
Family	Bacteria|Bacteroidetes|Bacteroidia|Bacteroidales|Prevotellaceae	0.269817	3.2219	1.49384	0.0118803	2.05987	0.0117711	0.0145567	0.0141298	2.73536	2.40293	1.16675	0.0046984
Family	Bacteria|Bacteroidetes|Bacteroidia|Bacteroidales|Rikenellaceae	0.348316	0.386446	1.90835	0.525461	1.63412	2.85087	0.400933	0.00837324	0.0592831	0.405081	0.938993	0.172395
Family	Bacteria|Bacteroidetes|Bacteroidia|Bacteroidales|Unassigned	0.0449087	0.339466	0.233715	0.397504	0.985922	3.67381	0.621779	0.0125599	0.287616	10.0614	0.0765652	0.00216849
Family	Bacteria|Bacteroidetes|Cytophagia|Cytophagales|Unassigned	0.0741176	0.00757736	0.0629678	0	0.0392233	0.132786	0	0	0.032652	0.167544	0.148078	0.0195164
Family	Bacteria|Bacteroidetes|Flavobacteriia|Flavobacteriales|Cryomorphaceae	0	0	0.483075	0	0	0	0	0	0	0	0	0
Family	Bacteria|Firmicutes|Bacilli|Bacillales|Bacillaceae	0.118296	0.463735	0.00231783	0.000194759	0	0.00289114	0.000415906	0.00784991	0.00856827	0	0.094832	0.00108425
Family	Bacteria|Firmicutes|Bacilli|Bacillales|Bacillales_Incertae	0.019716	0.00909284	0.0137138	0.000389519	0.00644514	0.0041302	0.00499087	0.0941989	0.358941	0	0.00660715	0.0628863
Family	Bacteria|Firmicutes|Bacilli|Bacillales|Planococcaceae	0	0	0	0.025124	0.0486148	0.0138362	0	0	0.062062	0	0	0
Family	Bacteria|Firmicutes|Bacilli|Bacillales|Staphylococcaceae	0.00146045	0	0.000193153	0	0.0104964	0	0	0.138682	0.0106524	0.00306217	0	0.000722831
Family	Bacteria|Firmicutes|Bacilli|Bacillales|Thermoactinomycetaceae	0.0974847	0	0.210923	0.000389519	0.588901	0.105527	0.158876	0	0.12644	0.1133	0.0777312	0.000361415
Family	Bacteria|Firmicutes|Bacilli|Lactobacillales|Enterococcaceae	0.00620689	0	0	0.00584278	0.000920734	0.00061953	0.0349361	0.140775	2.79048	0.0275595	0.666545	0.0343345
Family	Bacteria|Firmicutes|Bacilli|Lactobacillales|Streptococcaceae	0.426815	1.7731	0.0195084	0.10926	0.0738429	0.0280854	2.08202	14.3826	0.984193	0.549878	0.911787	2.84615
Family	Bacteria|Firmicutes|Bacilli|Lactobacillales|Unassigned	0	0	0	0	0	0	0	0	0	0	0.330746	0
Family	Bacteria|Firmicutes|Clostridia|Clostridiales|Christensenellaceae	0.0554969	0.0121238	0.450046	0.000194759	1.09604	0.0503884	0.0108136	0	0.146355	0.000437453	0.453561	0.000361415
Family	Bacteria|Firmicutes|Clostridia|Clostridiales|Clostridiaceae	1.15339	0.797139	2.07388	0.00389519	5.08227	0.691396	2.68883	0.00784991	0.224859	0.00962397	2.79249	0.0260219
Family	Bacteria|Firmicutes|Clostridia|Clostridiales|Clostridiales_Incertae	0.136917	0.534962	1.12202	0.00292139	0.218398	0.262474	0.248296	0.0853024	0.412435	0.146984	0.354066	0.320937
Family	Bacteria|Firmicutes|Clostridia|Clostridiales|Clostridiales_incertae_sedis	0	0	0	0	0	0	0	0.000523327	0	0	0.41353	0
Family	Bacteria|Firmicutes|Clostridia|Clostridiales|Eubacteriaceae	1.73501	0.96081	0.339949	0.0666077	0.171993	0.163556	0.361422	0.0204098	0.494875	0.604123	0.346681	0.131194
Family	Bacteria|Firmicutes|Clostridia|Clostridiales|Lachnospiraceae	38.8176	23.7111	5.5966	19.5922	4.9007	21.9789	48.2101	45.6692	32.5548	19.9212	16.1572	63.8108
Family	Bacteria|Firmicutes|Clostridia|Clostridiales|Peptococcaceae	1.61489	0.0409178	1.08455	0.00155808	0.25044	1.36606	0.00332725	0.0900123	0.216754	0.0236225	4.34517	0.0827641
Family	Bacteria|Firmicutes|Clostridia|Clostridiales|Peptoniphilaceae	0.000730223	0	0	0	0.00239391	0.030357	0.000831812	0.0198864	4.11115	0.00174981	0.34396	0.00433698
Family	Bacteria|Firmicutes|Clostridia|Clostridiales|Peptostreptococcaceae	1.32681	0.998697	0.397508	0.00740086	0.00534026	0.293451	0.665034	1.25232	2.31019	0.0586187	0.6681	1.88406
Family	Bacteria|Firmicutes|Clostridia|Clostridiales|Ruminococcaceae	36.3001	23.2943	28.4404	6.18244	24.974	19.7395	24.9959	10.6706	18.0707	12.7907	34.2025	22.2903
Family	Bacteria|Firmicutes|Clostridia|Clostridiales|Unassigned	0.000365111	0.0727427	0.553189	0	0.000368294	0.0247812	1.48894	0.000523327	0.100967	0.145672	0.0139916	0.0140952
Family	Bacteria|Firmicutes|Clostridia|Thermoanaerobacterales|Thermoanaerobacteraceae	0.000730223	0	0	0	0	0.00578228	0.000415906	0	0.0312626	0	0.0820064	0
Family	Bacteria|Firmicutes|Erysipelotrichia|Erysipelotrichales|Erysipelotrichaceae	0.903286	0.328858	0.266164	0.104196	0.0659246	0.715144	0.855518	4.43363	1.59069	0.0660554	1.75478	3.86028
Family	Bacteria|Firmicutes|Negativicutes|Selenomonadales|Sporomusaceae	0.324949	0.0212166	0.00444251	5.92439	14.8378	3.81878	0.462903	0.637413	1.10415	2.14046	1.31754	0.430446
Family	Bacteria|Firmicutes|Negativicutes|Veillonellales|Veillonellaceae	1.7215	3.13703	0.589116	3.48035	1.27227	0.00371718	0.017884	1.39467	0.572916	0.00393708	0.101828	0.62814
Family	Bacteria|Firmicutes|Unassigned|Unassigned|Unassigned	0.00365111	0.00151547	2.54421	0.000389519	0.000368294	0.0245747	0	0	0	0	0.0501366	0
Family	Bacteria|Fusobacteria|Fusobacteriia|Fusobacteriales|Fusobacteriaceae	0.000365111	0	0	0	0	0.00020651	0.000415906	0	2.84212	0.000874906	0	0
Family	Bacteria|Proteobacteria|Alphaproteobacteria|Kiloniellales|Kiloniellaceae	0	0	0	0	0.0152842	0.144351	0	0	0.00416835	0	0.106492	0
Family	Bacteria|Proteobacteria|Alphaproteobacteria|Rhodobacterales|Rhodobacteraceae	0.418783	6.67111	5.15119	3.29436	1.10875	2.12106	3.2686	5.55669	4.92004	1.72706	0.232416	0.0281904
Family	Bacteria|Proteobacteria|Alphaproteobacteria|Rhodospirillales|Rhodospirillaceae	0	0	0	0.000194759	0.246204	0	0	0	0	0	0	0
Family	Bacteria|Proteobacteria|Alphaproteobacteria|Sphingomonadales|Erythrobacteraceae	1.13185	16.8339	12.9434	7.84783	5.1272	5.45414	7.53913	13.3778	8.86098	3.31896	0.580652	0.179623
Family	Bacteria|Proteobacteria|Alphaproteobacteria|Sphingomonadales|Sphingomonadaceae	0.0153347	0.234898	0.0971558	0.0771247	0.0324098	0.0313895	0.0295293	0.0732658	0.0835985	0.0249348	0.0034979	0.00397557
Family	Bacteria|Proteobacteria|Alphaproteobacteria|Unassigned|Unassigned	0.000365111	0.0318249	0	0	0.00349879	0.0212705	0	0	0.00416835	0.000437453	0.118151	0
Family	Bacteria|Proteobacteria|Betaproteobacteria|Burkholderiales|Sutterellaceae	0.266531	0	0.296683	0.0208393	0.000184147	0.342807	0	0.000523327	0.00208417	0.000437453	0.212595	0
Family	Bacteria|Proteobacteria|Betaproteobacteria|Rhodocyclales|Zoogloeaceae	0.352698	0.421301	0.00115892	0.106923	0.495539	0.0910709	0	0.00156998	0.00741039	0.00174981	0.00932774	0.433337
Family	Bacteria|Proteobacteria|Deltaproteobacteria|Desulfovibrionales|Desulfomicrobiaceae	0.144219	0.00151547	0.178087	0.000194759	1.35624	0.00123906	0.000415906	0	0.000694724	0.148297	0.012437	0.000361415
Family	Bacteria|Proteobacteria|Deltaproteobacteria|Desulfovibrionales|Desulfovibrionaceae	0	1.5185	0.00135207	0.0599859	0.00147317	0.464028	0.000415906	0.0104665	0.164187	0.710424	0.640505	0.000722831
Family	Bacteria|Proteobacteria|Gammaproteobacteria|Enterobacterales|Enterobacteriaceae	0.0127789	0.00454642	1.09633	3.59682	11.1326	0.00536926	0.00415906	0.0643693	1.10322	0.0266846	18.3111	0.0534895
Family	Bacteria|Proteobacteria|Gammaproteobacteria|Pasteurellales|Pasteurellaceae	1.2443	0.0181857	0.0262688	0.0122698	0.000736587	0.00103255	0	0	0.0257048	0.000437453	0.125925	0
Family	Bacteria|Proteobacteria|Gammaproteobacteria|Pseudomonadales|Pseudomonadaceae	0	0	0	0	0	0	0	0	0.00903142	0	0.11854	0
Family	Bacteria|Proteobacteria|Unassigned|Unassigned|Unassigned	0.0273834	0.00151547	0.0181564	0.269742	0.278798	0.425824	0.0939947	0.0696025	0.0863774	0.403769	0.0334244	0.010481
Family	Bacteria|Synergistetes|Synergistia|Synergistales|Synergistaceae	0.000365111	0	1.88594	0.000584278	2.28839	0	0	0	0	0	0.0886135	0
Family	Bacteria|Unassigned|Unassigned|Unassigned|Unassigned	0.00109533	0	0	0	0.00497196	0.0146622	0.000415906	0	0.430266	0.000437453	0.000388656	0
Family	Bacteria|Verrucomicrobia|Verrucomicrobiae|Verrucomicrobiales|Akkermansiaceae	0.0989452	4.11906	4.45449	0.00175283	1.80464	0.522677	0.855518	0.0361096	1.30469	0.00699925	0.916062	0.00180708
Genus	Archaea|Euryarchaeota|Methanobacteria|Methanobacteriales|Methanobacteriaceae|Methanobrevibacter	0.000730223	0.0848665	15.3856	0.00350567	4.02784	0.00061953	1.187	0.00209331	0.0518727	0.000874906	0.579097	0.000722831
Genus	Bacteria|Actinobacteria|Actinobacteria|Bifidobacteriales|Bifidobacteriaceae|Bifidobacterium	0.0259229	0.444034	0.408518	0.0132436	0.0432745	0.0439866	0.00457496	0.236544	1.89938	0.00481198	0.876419	0.726083
Genus	Bacteria|Actinobacteria|Actinobacteria|Mycobacteriales|Corynebacteriaceae|Corynebacterium	0	0	0	0	0	0	0.0203794	0	0.129913	0	0	0
Genus	Bacteria|Actinobacteria|Coriobacteriia|Eggerthellales|Eggerthellaceae|Raoultibacter	0.00766734	0	0.000386305	0	0.0058927	0.0400629	0.568543	0	0.414982	0	0.000388656	0
Genus	Bacteria|Bacteroidetes|Bacteroidia|Bacteroidales|Bacteroidaceae|Bacteroides	4.03777	6.18465	3.27375	33.767	6.55857	15.9752	0.30985	0.187351	5.49805	26.5919	3.50179	0.740179
Genus	Bacteria|Bacteroidetes|Bacteroidia|Bacteroidales|Bacteroidaceae|Mediterranea	0	0	0.560722	0.000194759	0.000184147	0.151991	0	0	0.0539569	0.000437453	0.000777312	0
Genus	Bacteria|Bacteroidetes|Bacteroidia|Bacteroidales|Bacteroidaceae|Phocaeicola	4.07829	1.39878	2.45768	13.2783	2.15083	6.35266	0.790637	0.303007	0.311931	15.6678	1.69571	0.388883
Genus	Bacteria|Bacteroidetes|Bacteroidia|Bacteroidales|Barnesiellaceae|Coprobacter	0.359635	0.00606189	0.0817036	0.000389519	0.0854441	0.457213	0.000831812	0	0.0018526	0.469824	0.566272	0.000722831
Genus	Bacteria|Bacteroidetes|Bacteroidia|Bacteroidales|Dysgonomonadaceae|Dysgonomonas	0	0	0	0	0	0.581119	0	0	0	0.000437453	0	0
Genus	Bacteria|Bacteroidetes|Bacteroidia|Bacteroidales|Marinilabiliaceae|Unassigned	0	0	0	0	0.257069	0	0	0	0	0	0	0
Genus	Bacteria|Bacteroidetes|Bacteroidia|Bacteroidales|Muribaculaceae|Duncaniella	0	0	0.000193153	0.000779038	0.000368294	6.08131	0.000415906	0.00104665	0.0155155	0.000874906	0.00116597	0.000722831
Genus	Bacteria|Bacteroidetes|Bacteroidia|Bacteroidales|Muribaculaceae|Muribaculum	0	0	0.114346	0	0.000184147	0.263094	0	0	0	0	0.0427522	0
Genus	Bacteria|Bacteroidetes|Bacteroidia|Bacteroidales|Muribaculaceae|Unassigned	0	0	0.00502197	0	0.543601	0.108005	0.000831812	0	0.0451571	0	0	0
Genus	Bacteria|Bacteroidetes|Bacteroidia|Bacteroidales|Odoribacteraceae|Gabonibacter	0.0372414	0.00606189	0.254768	0.000389519	0.0812087	0.0278789	0	0	0.000231575	0.278658	0.00777312	0
Genus	Bacteria|Bacteroidetes|Bacteroidia|Bacteroidales|Porphyromonadaceae|Porphyromonas	0.0292089	0.131846	0.676228	0.0749824	0.47915	0.0838431	0.0120613	0.00470995	0.0701672	0.312341	0.245242	0.00144566
Genus	Bacteria|Bacteroidetes|Bacteroidia|Bacteroidales|Prevotellaceae|Marseilla	0	0	0	0	0	0	0	0	0	0.278658	0.0952207	0
Genus	Bacteria|Bacteroidetes|Bacteroidia|Bacteroidales|Prevotellaceae|Massiliprevotella	0.259594	2.39293	0.0287798	0.000194759	0.00110488	0.00041302	0.000831812	0.00104665	0.000694724	0	0.000388656	0
Genus	Bacteria|Bacteroidetes|Bacteroidia|Bacteroidales|Prevotellaceae|Prevotella	0.00985801	0.828964	1.11855	0.0114908	2.05876	0.010945	0.0137249	0.0104665	2.7342	0.0218726	1.07114	0.0046984
Genus	Bacteria|Bacteroidetes|Bacteroidia|Bacteroidales|Prevotellaceae|Prevotellamassilia	0.000365111	0	0.346516	0.000194759	0	0	0	0	0.000231575	0	0	0
Genus	Bacteria|Bacteroidetes|Bacteroidia|Bacteroidales|Prevotellaceae|Unassigned	0	0	0	0	0	0.00041302	0	0.00261664	0.000231575	2.1024	0	0
Genus	Bacteria|Bacteroidetes|Bacteroidia|Bacteroidales|Rikenellaceae|Alistipes	0.348316	0.386446	1.90835	0.525461	1.63412	2.85087	0.400933	0.00837324	0.0592831	0.405081	0.938993	0.172395
Genus	Bacteria|Bacteroidetes|Bacteroidia|Bacteroidales|Unassigned|Unassigned	0.0449087	0.339466	0.233715	0.397504	0.985922	3.67381	0.621779	0.0125599	0.287616	10.0614	0.0765652	0.00216849
Genus	Bacteria|Bacteroidetes|Cytophagia|Cytophagales|Unassigned|Unassigned	0.0741176	0.00757736	0.0629678	0	0.0392233	0.132786	0	0	0.032652	0.167544	0.148078	0.0195164
Genus	Bacteria|Bacteroidetes|Flavobacteriia|Flavobacteriales|Cryomorphaceae|Brumimicrobium	0	0	0.483075	0	0	0	0	0	0	0	0	0
Genus	Bacteria|Firmicutes|Bacilli|Bacillales|Bacillaceae|Unassigned	0.118296	0.463735	0.00231783	0.000194759	0	0.00289114	0.000415906	0.00784991	0.00856827	0	0.094832	0.00108425
Genus	Bacteria|Firmicutes|Bacilli|Bacillales|Bacillales_Incertae|Unassigned	0.019716	0.00909284	0.0137138	0.000389519	0.00644514	0.0041302	0.00499087	0.0941989	0.358941	0	0.00660715	0.0628863
Genus	Bacteria|Firmicutes|Bacilli|Bacillales|Planococcaceae|Unassigned	0	0	0	0.025124	0.0486148	0.0138362	0	0	0.062062	0	0	0
Genus	Bacteria|Firmicutes|Bacilli|Bacillales|Staphylococcaceae|Staphylococcus	0.00146045	0	0.000193153	0	0.0104964	0	0	0.138682	0.0106524	0.00306217	0	0.000722831
Genus	Bacteria|Firmicutes|Bacilli|Bacillales|Thermoactinomycetaceae|Unassigned	0.0974847	0	0.210923	0.000389519	0.588901	0.105527	0.158876	0	0.12644	0.1133	0.0777312	0.000361415
Genus	Bacteria|Firmicutes|Bacilli|Lactobacillales|Enterococcaceae|Enterococcus	0.00620689	0	0	0.00584278	0.000920734	0.00061953	0.0349361	0.140775	2.79048	0.0275595	0.666545	0.0343345
Genus	Bacteria|Firmicutes|Bacilli|Lactobacillales|Streptococcaceae|Lactococcus	0.0317647	0.0621344	0	0.000194759	0	0.00474973	0.00998174	0.100479	0.312163	0.125112	0.469885	0.00578264
Genus	Bacteria|Firmicutes|Bacilli|Lactobacillales|Streptococcaceae|Streptococcus	0.395051	1.71097	0.0195084	0.109065	0.0738429	0.0233356	2.07204	14.2821	0.67203	0.424767	0.441902	2.84036
Genus	Bacteria|Firmicutes|Bacilli|Lactobacillales|Unassigned|Unassigned	0	0	0	0	0	0	0	0	0	0	0.330746	0
Genus	Bacteria|Firmicutes|Clostridia|Clostridiales|Christensenellaceae|Beduinibacterium	0.00146045	0.00606189	0.141388	0	0	0.0289114	0	0	0.00787354	0	0.0536345	0.000361415
Genus	Bacteria|Firmicutes|Clostridia|Clostridiales|Christensenellaceae|Christensenella	0.0540365	0.00606189	0.308658	0.000194759	1.09604	0.021477	0.0108136	0	0.138482	0.000437453	0.399927	0
Genus	Bacteria|Firmicutes|Clostridia|Clostridiales|Clostridiaceae|Unassigned	1.15339	0.797139	2.07388	0.00389519	5.08227	0.691396	2.68883	0.00784991	0.224859	0.00962397	2.79249	0.0260219
Genus	Bacteria|Firmicutes|Clostridia|Clostridiales|Clostridiales_Incertae|Unassigned	0.136917	0.534962	1.12202	0.00292139	0.218398	0.262474	0.248296	0.0853024	0.412435	0.146984	0.354066	0.320937
Genus	Bacteria|Firmicutes|Clostridia|Clostridiales|Clostridiales_incertae_sedis|Proteiniborus	0	0	0	0	0	0	0	0.000523327	0	0	0.41353	0
Genus	Bacteria|Firmicutes|Clostridia|Clostridiales|Eubacteriaceae|Acetobacterium	0	0	0.308272	0.00486899	0	0.00020651	0.000415906	0.000523327	0	0.164482	0.00777312	0
Genus	Bacteria|Firmicutes|Clostridia|Clostridiales|Eubacteriaceae|Eubacterium	1.73501	0.96081	0.031677	0.0617387	0.171993	0.163349	0.361006	0.0198864	0.494875	0.43964	0.338908	0.131194
Genus	Bacteria|Firmicutes|Clostridia|Clostridiales|Lachnospiraceae|Agathobacter	8.91237	1.62459	0.0415278	0.316874	1.68678	2.88804	5.31694	1.88032	1.65946	0.277345	1.85855	4.37276
Genus	Bacteria|Firmicutes|Clostridia|Clostridiales|Lachnospiraceae|Anaerobium	0.0814198	0.00151547	0.000386305	0	0.000368294	0	0.109383	0.000523327	0	0.000437453	0.000388656	0.384907
Genus	Bacteria|Firmicutes|Clostridia|Clostridiales|Lachnospiraceae|Anaerobutyricum	2.15525	1.74886	0.141001	0.00253187	0.14253	1.85425	2.3299	5.43999	3.13737	0.560815	1.74001	1.71383
Genus	Bacteria|Firmicutes|Clostridia|Clostridiales|Lachnospiraceae|Anaerocolumna	0.0372414	0.00303095	0.00115892	0	0	0.0427476	0.00124772	0	0.00138945	0	0.0213761	0.261665
Genus	Bacteria|Firmicutes|Clostridia|Clostridiales|Lachnospiraceae|Anaerotaenia	1.42759	0.509199	0.00115892	0.000779038	0.00055244	0.0454322	0.088588	0.0518094	0.838069	0.00262472	0.357175	0.0401171
Genus	Bacteria|Firmicutes|Clostridia|Clostridiales|Lachnospiraceae|Anaerotignum	0.00255578	0.00151547	0	0.000194759	0.136084	0.656702	0.228332	0.00156998	0.0314942	0.577	0.000388656	0.124327
Genus	Bacteria|Firmicutes|Clostridia|Clostridiales|Lachnospiraceae|Bariatricus	0.60645	0.580426	0.0332223	0.000389519	0.00883905	0.651746	0.64507	6.61957	0.194523	0.405956	0.611356	1.2917
Genus	Bacteria|Firmicutes|Clostridia|Clostridiales|Lachnospiraceae|Blautia	10.44	6.66808	0.868222	0.984119	0.428694	7.10333	15.4492	23.465	14.0374	8.25168	3.83759	24.9077
Genus	Bacteria|Firmicutes|Clostridia|Clostridiales|Lachnospiraceae|Caecibacterium	0.0105882	0.00303095	0.00656719	0	0	0.00991248	0	0.00523327	0.0766512	0.000437453	0	0.0242148
Genus	Bacteria|Firmicutes|Clostridia|Clostridiales|Lachnospiraceae|Cuneatibacter	0.891237	6.33468	0.108745	0.00155808	0.028911	0.171816	1.65531	0.355863	1.2204	0.652242	1.50643	1.29387
Genus	Bacteria|Firmicutes|Clostridia|Clostridiales|Lachnospiraceae|Eisenbergiella	0.000365111	0	0.0969627	0.00233711	0.116012	0.150339	0.673768	0.0104665	0.553464	0.100614	0.013603	0.00108425
Genus	Bacteria|Firmicutes|Clostridia|Clostridiales|Lachnospiraceae|Extibacter	1.00917	0.340981	0.371626	0.00350567	0.208822	0.726296	2.74581	1.78978	1.89683	1.44884	1.49088	0.767646
Genus	Bacteria|Firmicutes|Clostridia|Clostridiales|Lachnospiraceae|Faecalicatena	0.00182556	0.0166702	0.0309044	0.0428471	0.0371977	0.00309765	0.0120613	0.00209331	1.13796	0.0236225	0.0851156	0.0245762
Genus	Bacteria|Firmicutes|Clostridia|Clostridiales|Lachnospiraceae|Faecalimonas	0.413671	0.086382	0.0498334	0.000973797	0.00994393	2.63589	0.704545	0.581417	0.552074	1.64307	0.523908	1.31049
Genus	Bacteria|Firmicutes|Clostridia|Clostridiales|Lachnospiraceae|Falcatimonas	0.26215	0.445549	0.120334	0.000389519	0.000184147	0.136503	12.006	0.103095	0.069704	0.0769917	0.034979	0.0213235
Genus	Bacteria|Firmicutes|Clostridia|Clostridiales|Lachnospiraceae|Frisingicoccus	0.000730223	0	0.000193153	0.000194759	1.04522	0.0243682	0	0	0	0	0	0
Genus	Bacteria|Firmicutes|Clostridia|Clostridiales|Lachnospiraceae|Herbinix	0.219067	0.17731	0.0407552	0.000389519	0	0.190609	0.000415906	0.000523327	0.00810512	0	0.178782	1.06654
Genus	Bacteria|Firmicutes|Clostridia|Clostridiales|Lachnospiraceae|Hungatella	3.54779	0.109114	0.00405621	0.00116856	0.00110488	0.2284	0.190069	0.00366329	0.166271	0.0441828	0.0979413	0.765116
Genus	Bacteria|Firmicutes|Clostridia|Clostridiales|Lachnospiraceae|Kineothrix	1.754	1.26087	1.811	14.9715	0.457789	0.353132	0.0628018	0.148625	0.310773	0.225726	0.502143	0.194803
Genus	Bacteria|Firmicutes|Clostridia|Clostridiales|Lachnospiraceae|Lachnotalea	2.47144	1.13206	0.151045	0.00408995	0.0241232	0.261855	2.688	1.51346	2.69576	0.175856	0.605526	9.4933
Genus	Bacteria|Firmicutes|Clostridia|Clostridiales|Lachnospiraceae|Lacrimispora	0.772941	0.227321	0.115505	0.632968	0.0127061	0.648235	0.12186	0.138158	0.0444624	0.177168	0.350568	0.212512
Genus	Bacteria|Firmicutes|Clostridia|Clostridiales|Lachnospiraceae|Mediterraneibacter	0.52576	1.01385	0.842725	1.68584	0.437717	1.00219	1.46108	0.246487	0.75146	2.44886	0.41353	13.3688
Genus	Bacteria|Firmicutes|Clostridia|Clostridiales|Lachnospiraceae|Merdimonas	0.199351	0.237929	0.02144	0.00175283	0.031305	1.1261	0.269923	0.0675092	0.0238522	1.26993	0.0594644	0.0683075
Genus	Bacteria|Firmicutes|Clostridia|Clostridiales|Lachnospiraceae|Muricomes	0.231116	0.221259	0.154522	0.00116856	0.0298318	0.331449	0.0203794	2.57477	0.218838	0.630807	0.168288	0.836315
Genus	Bacteria|Firmicutes|Clostridia|Clostridiales|Lachnospiraceae|Sellimonas	0	0	0.00154522	0	0	0.268876	0.572702	0.172175	0.0046315	0.00131236	0	0.259858
Genus	Bacteria|Firmicutes|Clostridia|Clostridiales|Lachnospiraceae|Unassigned	2.84349	0.966872	0.582162	0.936598	0.0559806	0.467539	0.856766	0.497161	2.92386	0.92565	1.6992	1.0051
Genus	Bacteria|Firmicutes|Clostridia|Clostridiales|Peptococcaceae|Unassigned	1.61489	0.0409178	1.08455	0.00155808	0.25044	1.36606	0.00332725	0.0900123	0.216754	0.0236225	4.34517	0.0827641
Genus	Bacteria|Firmicutes|Clostridia|Clostridiales|Peptoniphilaceae|Citroniella	0.000730223	0	0	0	0.00239391	0.030357	0.000831812	0.00209331	3.87239	0.00174981	0.34396	0.00433698
Genus	Bacteria|Firmicutes|Clostridia|Clostridiales|Peptoniphilaceae|Peptoniphilus	0	0	0	0	0	0	0	0.0177931	0.238754	0	0	0
Genus	Bacteria|Firmicutes|Clostridia|Clostridiales|Peptostreptococcaceae|Anaeromicrobium	0.0412576	0.00151547	0.0121686	0	0	0.0266398	0	0	0.000926299	0	0.107269	0
Genus	Bacteria|Firmicutes|Clostridia|Clostridiales|Peptostreptococcaceae|Romboutsia	0.273834	0.0742582	0.334541	0.000584278	0.000368294	0.0739306	0.333972	1.12725	0.465234	0.00131236	0.177616	0.634645
Genus	Bacteria|Firmicutes|Clostridia|Clostridiales|Peptostreptococcaceae|Terrisporobacter	0.173063	0.568302	0.0115892	0.0062323	0.00441952	0.051834	0.00332725	0.0209331	1.57448	0.00174981	0.0715127	0.00758972
Genus	Bacteria|Firmicutes|Clostridia|Clostridiales|Peptostreptococcaceae|Unassigned	0.838661	0.354621	0.03921	0.000584278	0.00055244	0.141046	0.327734	0.104142	0.269553	0.0555565	0.311702	1.24182
Genus	Bacteria|Firmicutes|Clostridia|Clostridiales|Ruminococcaceae|Acetivibrio	0.157728	0	0	0	0	0	0	0	0	0	0.00116597	0
Genus	Bacteria|Firmicutes|Clostridia|Clostridiales|Ruminococcaceae|Agathobaculum	0.239878	0.209135	0.0511855	0.000779038	6.30961	0.43904	0.206289	0.0586127	0.148671	0.306217	0.120872	0.0285518
Genus	Bacteria|Firmicutes|Clostridia|Clostridiales|Ruminococcaceae|Anaeromassilibacillus	0.00766734	0.0409178	0	0.0114908	0.307157	0.0165208	0.017468	0.0115132	0.167429	0.0236225	0.00388656	0.000361415
Genus	Bacteria|Firmicutes|Clostridia|Clostridiales|Ruminococcaceae|Anaerotruncus	1.09826	1.63368	0.747887	0.000194759	1.30744	0.162523	0.00665449	0.00156998	0.0884616	0.000874906	0.00660715	0.573566
Genus	Bacteria|Firmicutes|Clostridia|Clostridiales|Ruminococcaceae|Butyricicoccus	0	0.645591	0	0	0.000368294	0	0	0	0	0.000874906	0.0404202	0.000361415
Genus	Bacteria|Firmicutes|Clostridia|Clostridiales|Ruminococcaceae|Caproicibacter	0.0507505	5.96945	0.00637404	2.93639	0.879117	3.0262	9.38325	0.0109899	11.9124	2.86094	0.022542	4.80718
Genus	Bacteria|Firmicutes|Clostridia|Clostridiales|Ruminococcaceae|Caproiciproducens	0.00584178	0.116691	0.112801	0.015386	0.15763	0.413846	0.0270339	0.0371562	0.166502	0.0769917	0.0275946	0.0299975
Genus	Bacteria|Firmicutes|Clostridia|Clostridiales|Ruminococcaceae|Clostridium	5.2127	0	0	0	0	0.00041302	0	0.000523327	0.000694724	0.000437453	7.55353	0.000361415
Genus	Bacteria|Firmicutes|Clostridia|Clostridiales|Ruminococcaceae|Colidextribacter	1.04531	0.0197011	0.0934859	0.00331091	0.0031305	1.6178	0.151806	0.00156998	0.216522	0.00306217	0.225809	0.00216849
Genus	Bacteria|Firmicutes|Clostridia|Clostridiales|Ruminococcaceae|Dysosmobacter	0.190588	0.228836	0.394225	0.565971	1.56009	0.999509	0.174265	0.000523327	0.0416835	0.899403	0.345126	0.0343345
Genus	Bacteria|Firmicutes|Clostridia|Clostridiales|Ruminococcaceae|Flintibacter	0.302312	1.68824	12.4149	0.0313563	3.8448	1.67335	1.32591	0.131355	1.45892	0.1133	1.51809	0.949077
Genus	Bacteria|Firmicutes|Clostridia|Clostridiales|Ruminococcaceae|Fournierella	19.2596	2.53387	1.03317	0.403347	0.153026	3.18728	2.0421	0.985425	0.511317	5.59196	16.2672	7.82609
Genus	Bacteria|Firmicutes|Clostridia|Clostridiales|Ruminococcaceae|Harryflintia	0.0266531	3.36435	4.46221	0.00116856	0.0130744	0.0751696	0.103145	0.290447	0.0115787	0.000874906	0.157017	0.0430084
Genus	Bacteria|Firmicutes|Clostridia|Clostridiales|Ruminococcaceae|Intestinimonas	0.503124	0.233383	0.424936	1.71427	0.822952	0.616845	1.77883	0.00470995	0.528917	0.395895	0.85893	0.561278
Genus	Bacteria|Firmicutes|Clostridia|Clostridiales|Ruminococcaceae|Lawsonibacter	0.0445436	0.0697118	0.497561	0.133215	0.139767	0.329177	0.00124772	0	0.0037052	0.0433078	0.10688	0.00578264
Genus	Bacteria|Firmicutes|Clostridia|Clostridiales|Ruminococcaceae|Monoglobus	1.32681	0.728943	0.80564	0.00194759	0.415067	2.44508	2.02463	0.150718	1.06872	0.234475	0.890411	0.808847
Genus	Bacteria|Firmicutes|Clostridia|Clostridiales|Ruminococcaceae|Negativibacillus	0	0	0	0.000194759	0.0821295	0.00495624	0	0.0251197	0.0196839	0	0.00621849	0
Genus	Bacteria|Firmicutes|Clostridia|Clostridiales|Ruminococcaceae|Neglecta	0.0777687	0.00303095	2.48626	0.00116856	2.1779	0.00578228	0.178424	0.0125599	0	0	0.000388656	0
Genus	Bacteria|Firmicutes|Clostridia|Clostridiales|Ruminococcaceae|Paludicola	0.0189858	0.0924439	0.00502197	0	0.0395916	0.0937555	0.106056	0.0251197	0.0349678	0.00874906	0.0314811	0.0440927
Genus	Bacteria|Firmicutes|Clostridia|Clostridiales|Ruminococcaceae|Petroclostridium	0	0	0.130185	0	0	0	0	0	0	0	0	0
Genus	Bacteria|Firmicutes|Clostridia|Clostridiales|Ruminococcaceae|Phocea	0.0595132	0	0.0154522	0.000584278	0.25799	0.207543	0.000831812	0	0.22787	0.000437453	0.0664602	0
Genus	Bacteria|Firmicutes|Clostridia|Clostridiales|Ruminococcaceae|Ruthenibacterium	2.38673	3.97509	1.20508	0.358942	1.94385	2.84736	4.80704	6.0235	1.16899	0.458013	3.09137	1.73805
Genus	Bacteria|Firmicutes|Clostridia|Clostridiales|Ruminococcaceae|Tepidibaculum	2.59959	0.519807	0.148148	0.00136332	0.32594	0.380391	2.02546	2.83853	0.0426098	1.75987	1.61292	4.74285
Genus	Bacteria|Firmicutes|Clostridia|Clostridiales|Ruminococcaceae|Thermoclostridium	0	0	0.0903955	0	0	0.0991248	0	0	0	0	0	0
Genus	Bacteria|Firmicutes|Clostridia|Clostridiales|Ruminococcaceae|Unassigned	1.68572	1.22147	3.31547	0.00136332	4.23335	1.09781	0.635504	0.060706	0.251027	0.0113738	1.24759	0.0943294
Genus	Bacteria|Firmicutes|Clostridia|Clostridiales|Unassigned|Unassigned	0.000365111	0.0727427	0.553189	0	0.000368294	0.0247812	1.48894	0.000523327	0.100967	0.145672	0.0139916	0.0140952
Genus	Bacteria|Firmicutes|Clostridia|Thermoanaerobacterales|Thermoanaerobacteraceae|Moorella	0.000730223	0	0	0	0	0.00578228	0.000415906	0	0.0312626	0	0.0820064	0
Genus	Bacteria|Firmicutes|Erysipelotrichia|Erysipelotrichales|Erysipelotrichaceae|Dubosiella	0	0	0.00444251	0	0	0.543121	0	0	0.000694724	0.0244974	0.586093	0
Genus	Bacteria|Firmicutes|Erysipelotrichia|Erysipelotrichales|Erysipelotrichaceae|Erysipelothrix	0	0	0	0	0	0	0	0	0	0.000437453	0.134864	0
Genus	Bacteria|Firmicutes|Erysipelotrichia|Erysipelotrichales|Erysipelotrichaceae|Faecalibacillus	0.90219	0.319765	0.000386305	0.0613492	0.0565331	0.171816	0.852191	0.138158	1.04487	0.0236225	0.166345	3.84582
Genus	Bacteria|Firmicutes|Erysipelotrichia|Erysipelotrichales|Erysipelotrichaceae|Holdemania	0.000365111	0.00909284	0	0	0.0086549	0	0.000415906	0.0512861	0.298268	0	0.00155462	0.00433698
Genus	Bacteria|Firmicutes|Erysipelotrichia|Erysipelotrichales|Erysipelotrichaceae|Longibaculum	0	0	0.143512	0.000194759	0.000368294	0	0.000415906	4.23476	0.000926299	0.00131236	0.000388656	0
Genus	Bacteria|Firmicutes|Erysipelotrichia|Erysipelotrichales|Erysipelotrichaceae|Longicatena	0	0	0.0919407	0.0424576	0	0	0.00124772	0.00889656	0.00115787	0.0153109	0	0.00975821
Genus	Bacteria|Firmicutes|Erysipelotrichia|Erysipelotrichales|Erysipelotrichaceae|Unassigned	0.000730223	0	0.0258825	0.000194759	0.000368294	0.00020651	0.00124772	0.000523327	0.244775	0.000874906	0.865537	0.000361415
Genus	Bacteria|Firmicutes|Negativicutes|Selenomonadales|Sporomusaceae|Anaerosporomusa	0	0	0	0.00272663	0.121905	0	0	0	0	0	0	0
Genus	Bacteria|Firmicutes|Negativicutes|Selenomonadales|Sporomusaceae|Desulfosporomusa	0	0	0	0.000973797	0.705282	0	0	0.000523327	0.0018526	0	0	0
Genus	Bacteria|Firmicutes|Negativicutes|Selenomonadales|Sporomusaceae|Lucifera	0	0	0	0	0	0	0.000415906	0.000523327	0.311236	0.603248	0.0178782	0
Genus	Bacteria|Firmicutes|Negativicutes|Selenomonadales|Sporomusaceae|Methylomusa	0.295375	0.0212166	0.00444251	5.92069	14.0106	3.74754	0.462487	0.636366	0.777628	1.53721	1.19084	0.430446
Genus	Bacteria|Firmicutes|Negativicutes|Selenomonadales|Sporomusaceae|Unassigned	0.029574	0	0	0	0	0.071246	0	0	0.0134313	0	0.108824	0
Genus	Bacteria|Firmicutes|Negativicutes|Veillonellales|Veillonellaceae|Megasphaera	0.000365111	0.00151547	0.000386305	0	1.26969	0.00041302	0.000831812	1.38315	0.534243	0.00306217	0.00116597	0.00216849
Genus	Bacteria|Firmicutes|Negativicutes|Veillonellales|Veillonellaceae|Veillonella	1.72114	3.13551	0.58873	3.48035	0.00257806	0.00330416	0.0170521	0.0115132	0.038673	0.000874906	0.100662	0.625971
Genus	Bacteria|Firmicutes|Unassigned|Unassigned|Unassigned|Unassigned	0.00365111	0.00151547	2.54421	0.000389519	0.000368294	0.0245747	0	0	0	0	0.0501366	0
Genus	Bacteria|Fusobacteria|Fusobacteriia|Fusobacteriales|Fusobacteriaceae|Fusobacterium	0.000365111	0	0	0	0	0.00020651	0.000415906	0	2.84212	0.000874906	0	0
Genus	Bacteria|Proteobacteria|Alphaproteobacteria|Kiloniellales|Kiloniellaceae|Marivibrio	0	0	0	0	0.0152842	0.144351	0	0	0.00416835	0	0.106492	0
Genus	Bacteria|Proteobacteria|Alphaproteobacteria|Rhodobacterales|Rhodobacteraceae|Paracoccus	0.418783	6.67111	5.15119	3.29436	1.10875	2.12106	3.2686	5.55669	4.92004	1.72706	0.232416	0.0281904
Genus	Bacteria|Proteobacteria|Alphaproteobacteria|Rhodospirillales|Rhodospirillaceae|Caenispirillum	0	0	0	0.000194759	0.246204	0	0	0	0	0	0	0
Genus	Bacteria|Proteobacteria|Alphaproteobacteria|Sphingomonadales|Erythrobacteraceae|Novosphingobium	1.13185	16.8339	12.9434	7.84783	5.1272	5.45414	7.53913	13.3778	8.86098	3.31896	0.580652	0.179623
Genus	Bacteria|Proteobacteria|Alphaproteobacteria|Sphingomonadales|Sphingomonadaceae|Sphingomonas	0.0153347	0.234898	0.0971558	0.0771247	0.0324098	0.0313895	0.0295293	0.0732658	0.0835985	0.0249348	0.0034979	0.00397557
Genus	Bacteria|Proteobacteria|Alphaproteobacteria|Unassigned|Unassigned|Unassigned	0.000365111	0.0318249	0	0	0.00349879	0.0212705	0	0	0.00416835	0.000437453	0.118151	0
Genus	Bacteria|Proteobacteria|Betaproteobacteria|Burkholderiales|Sutterellaceae|Duodenibacillus	0	0	0.296683	0.0208393	0.000184147	0.342807	0	0.000523327	0.00208417	0.000437453	0.212595	0
Genus	Bacteria|Proteobacteria|Betaproteobacteria|Burkholderiales|Sutterellaceae|Sutterella	0.266531	0	0	0	0	0	0	0	0	0	0	0
Genus	Bacteria|Proteobacteria|Betaproteobacteria|Rhodocyclales|Zoogloeaceae|Unassigned	0.352698	0.421301	0.00115892	0.106923	0.495539	0.0910709	0	0.00156998	0.00741039	0.00174981	0.00932774	0.433337
Genus	Bacteria|Proteobacteria|Deltaproteobacteria|Desulfovibrionales|Desulfomicrobiaceae|Desulfomicrobium	0.144219	0.00151547	0.178087	0.000194759	1.35624	0.00123906	0.000415906	0	0.000694724	0.148297	0.012437	0.000361415
Genus	Bacteria|Proteobacteria|Deltaproteobacteria|Desulfovibrionales|Desulfovibrionaceae|Desulfovibrio	0	0	0	0.000194759	0.000368294	0.00020651	0	0.00941989	0.164187	0.710424	0.0925001	0
Genus	Bacteria|Proteobacteria|Deltaproteobacteria|Desulfovibrionales|Desulfovibrionaceae|Mailhella	0	1.5185	0.00135207	0.0597911	0.00110488	0.463822	0.000415906	0.00104665	0	0	0.548005	0.000722831
Genus	Bacteria|Proteobacteria|Gammaproteobacteria|Enterobacterales|Enterobacteriaceae|Citrobacter	0	0	0.00637404	0	0.00147317	0.00020651	0	0.000523327	0.260753	0.023185	0.000388656	0
Genus	Bacteria|Proteobacteria|Gammaproteobacteria|Enterobacterales|Enterobacteriaceae|Pseudescherichia	0.0127789	0.00454642	1.08996	3.59682	11.1311	0.00516275	0.00415906	0.0638459	0.842469	0.00349962	18.3107	0.0534895
Genus	Bacteria|Proteobacteria|Gammaproteobacteria|Pasteurellales|Pasteurellaceae|Conservatibacter	1.09752	0.0181857	0.0154522	0.0122698	0.000736587	0.00103255	0	0	0.0257048	0.000437453	0.122815	0
Genus	Bacteria|Proteobacteria|Gammaproteobacteria|Pasteurellales|Pasteurellaceae|Rodentibacter	0.146775	0	0.0108166	0	0	0	0	0	0	0	0.00310925	0
Genus	Bacteria|Proteobacteria|Gammaproteobacteria|Pseudomonadales|Pseudomonadaceae|Pseudomonas	0	0	0	0	0	0	0	0	0.00903142	0	0.11854	0
Genus	Bacteria|Proteobacteria|Unassigned|Unassigned|Unassigned|Unassigned	0.0273834	0.00151547	0.0181564	0.269742	0.278798	0.425824	0.0939947	0.0696025	0.0863774	0.403769	0.0334244	0.010481
Genus	Bacteria|Synergistetes|Synergistia|Synergistales|Synergistaceae|Acetomicrobium	0.000365111	0	1.88594	0.000584278	2.28839	0	0	0	0	0	0.0886135	0
Genus	Bacteria|Unassigned|Unassigned|Unassigned|Unassigned|Unassigned	0.00109533	0	0	0	0.00497196	0.0146622	0.000415906	0	0.430266	0.000437453	0.000388656	0
Genus	Bacteria|Verrucomicrobia|Verrucomicrobiae|Verrucomicrobiales|Akkermansiaceae|Akkermansia	0.0989452	4.11906	4.45449	0.00175283	1.80464	0.522677	0.855518	0.0361096	1.30469	0.00699925	0.916062	0.00180708
Species	Archaea|Euryarchaeota|Methanobacteria|Methanobacteriales|Methanobacteriaceae|Methanobrevibacter|millerae	0.000730223	0.0848665	15.3856	0.00350567	4.02784	0.00061953	1.187	0.00209331	0.0518727	0.000874906	0.579097	0.000722831
Species	Bacteria|Actinobacteria|Actinobacteria|Bifidobacteriales|Bifidobacteriaceae|Bifidobacterium|callitrichidarum	0.000365111	0.0848665	0.00405621	0.0062323	0.0421696	0.00784738	0.00207953	0.000523327	1.88363	0.00262472	0.00388656	0.221909
Species	Bacteria|Actinobacteria|Actinobacteria|Bifidobacteriales|Bifidobacteriaceae|Bifidobacterium|longum	0.0255578	0.359167	0.404462	0.000194759	0.00110488	0.0361393	0.00166362	0.235497	0.0155155	0.00218726	0.44812	0.504174
Species	Bacteria|Actinobacteria|Actinobacteria|Bifidobacteriales|Bifidobacteriaceae|Bifidobacterium|porcinum	0	0	0	0.00681658	0	0	0.000831812	0.000523327	0.000231575	0	0.424412	0
Species	Bacteria|Actinobacteria|Actinobacteria|Mycobacteriales|Corynebacteriaceae|Corynebacterium|choanae	0	0	0	0	0	0	0.0203794	0	0.129913	0	0	0
Species	Bacteria|Actinobacteria|Coriobacteriia|Eggerthellales|Eggerthellaceae|Raoultibacter|timonensis	0.00766734	0	0.000386305	0	0.0058927	0.0400629	0.568543	0	0.414982	0	0.000388656	0
Species	Bacteria|Bacteroidetes|Bacteroidia|Bacteroidales|Bacteroidaceae|Bacteroides|Unassigned	0	0	0.392486	0.000194759	0.000368294	0.295516	0.000831812	0	0	0.000437453	0	0
Species	Bacteria|Bacteroidetes|Bacteroidia|Bacteroidales|Bacteroidaceae|Bacteroides|caecimuris	1.23882	0.00151547	0.0032836	0.937377	0.473073	2.27078	0.147231	0.00366329	4.55206	0.740608	0.701524	0.261665
Species	Bacteria|Bacteroidetes|Bacteroidia|Bacteroidales|Bacteroidaceae|Bacteroides|faecalis	0.763083	0.0727427	0.479019	4.44811	0.291873	2.73461	0.00499087	0.00889656	0.157702	9.57016	0.0730673	0.0451769
Species	Bacteria|Bacteroidetes|Bacteroidia|Bacteroidales|Bacteroidaceae|Bacteroides|koreensis	0.409655	0.375837	0.469941	18.8802	3.20949	0.54911	0.00457496	0.116179	0.706998	12.9889	0.565106	0.297083
Species	Bacteria|Bacteroidetes|Bacteroidia|Bacteroidales|Bacteroidaceae|Bacteroides|mediterraneensis	0.000730223	2.32474	0.000193153	0.000194759	0.000184147	0.00082604	0.139328	0.000523327	0.0669251	0.00393708	0.00233194	0.000722831
Species	Bacteria|Bacteroidetes|Bacteroidia|Bacteroidales|Bacteroidaceae|Bacteroides|pectinophilus	0.205923	2.57176	0.100826	0	0	0	0	0	0	0	0.284107	0.000361415
Species	Bacteria|Bacteroidetes|Bacteroidia|Bacteroidales|Bacteroidaceae|Bacteroides|timonensis	1.41955	0.838057	1.828	9.50095	2.58358	10.1244	0.0128931	0.0580893	0.0143576	3.2879	1.87565	0.135169
Species	Bacteria|Bacteroidetes|Bacteroidia|Bacteroidales|Bacteroidaceae|Mediterranea|massiliensis	0	0	0.560722	0.000194759	0.000184147	0.151991	0	0	0.0539569	0.000437453	0.000777312	0
Species	Bacteria|Bacteroidetes|Bacteroidia|Bacteroidales|Bacteroidaceae|Phocaeicola|massiliensis	0.000365111	0.32128	0.000386305	0.000389519	0.000736587	0.39113	0.000831812	0.0973389	0.00115787	6.07885	0.00194328	0.000361415
Species	Bacteria|Bacteroidetes|Bacteroidia|Bacteroidales|Bacteroidaceae|Phocaeicola|vulgatus	4.07793	1.0775	2.45729	13.2779	2.1501	5.96153	0.789805	0.205668	0.310773	9.58897	1.69376	0.388521
Species	Bacteria|Bacteroidetes|Bacteroidia|Bacteroidales|Barnesiellaceae|Coprobacter|secundus	0.359635	0.00606189	0.0817036	0.000389519	0.0854441	0.457213	0.000831812	0	0.0018526	0.469824	0.566272	0.000722831
Species	Bacteria|Bacteroidetes|Bacteroidia|Bacteroidales|Dysgonomonadaceae|Dysgonomonas|alginatilytica	0	0	0	0	0	0.581119	0	0	0	0.000437453	0	0
Species	Bacteria|Bacteroidetes|Bacteroidia|Bacteroidales|Marinilabiliaceae|Unassigned|Unassigned	0	0	0	0	0.257069	0	0	0	0	0	0	0
Species	Bacteria|Bacteroidetes|Bacteroidia|Bacteroidales|Muribaculaceae|Duncaniella|muris	0	0	0.000193153	0.000779038	0.000368294	6.08131	0.000415906	0.00104665	0.0155155	0.000874906	0.00116597	0.000722831
Species	Bacteria|Bacteroidetes|Bacteroidia|Bacteroidales|Muribaculaceae|Muribaculum|intestinale	0	0	0.114346	0	0.000184147	0.263094	0	0	0	0	0.0427522	0
Species	Bacteria|Bacteroidetes|Bacteroidia|Bacteroidales|Muribaculaceae|Unassigned|Unassigned	0	0	0.00502197	0	0.00847075	0.108005	0.000415906	0	0.000694724	0	0	0
Species	Bacteria|Bacteroidetes|Bacteroidia|Bacteroidales|Muribaculaceae|Unassigned|intestinale	0	0	0	0	0.535131	0	0.000415906	0	0.0444624	0	0	0
Species	Bacteria|Bacteroidetes|Bacteroidia|Bacteroidales|Odoribacteraceae|Gabonibacter|massiliensis	0.0372414	0.00606189	0.254768	0.000389519	0.0812087	0.0278789	0	0	0.000231575	0.278658	0.00777312	0
Species	Bacteria|Bacteroidetes|Bacteroidia|Bacteroidales|Porphyromonadaceae|Porphyromonas|pogonae	0.0292089	0.131846	0.676228	0.0749824	0.47915	0.0838431	0.0120613	0.00470995	0.0701672	0.312341	0.245242	0.00144566
Species	Bacteria|Bacteroidetes|Bacteroidia|Bacteroidales|Prevotellaceae|Marseilla|massiliensis	0	0	0	0	0	0	0	0	0	0.278658	0.0952207	0
Species	Bacteria|Bacteroidetes|Bacteroidia|Bacteroidales|Prevotellaceae|Massiliprevotella|massiliensis	0.259594	2.39293	0.0287798	0.000194759	0.00110488	0.00041302	0.000831812	0.00104665	0.000694724	0	0.000388656	0
Species	Bacteria|Bacteroidetes|Bacteroidia|Bacteroidales|Prevotellaceae|Prevotellamassilia|timonensis	0.000365111	0	0.346516	0.000194759	0	0	0	0	0.000231575	0	0	0
Species	Bacteria|Bacteroidetes|Bacteroidia|Bacteroidales|Prevotellaceae|Prevotella|phocaeensis	0.0094929	0.0181857	1.11835	0.0103222	0.0169415	0.0107385	0.0137249	0.0104665	2.7342	0.0214352	0.013603	0.0046984
Species	Bacteria|Bacteroidetes|Bacteroidia|Bacteroidales|Prevotellaceae|Prevotella|rara	0.000365111	0.810778	0.000193153	0.00116856	2.04182	0.00020651	0	0	0	0.000437453	1.05753	0
Species	Bacteria|Bacteroidetes|Bacteroidia|Bacteroidales|Prevotellaceae|Unassigned|timonensis	0	0	0	0	0	0.00041302	0	0.00261664	0.000231575	2.1024	0	0
Species	Bacteria|Bacteroidetes|Bacteroidia|Bacteroidales|Rikenellaceae|Alistipes|ihumii	0.0102231	0.0272785	0.590468	0.0843308	0.11546	0.0677353	0.0203794	0.00418662	0.00995771	0.0306217	0.0128256	0.0169865
Species	Bacteria|Bacteroidetes|Bacteroidia|Bacteroidales|Rikenellaceae|Alistipes|inops	0.154807	0.00151547	0	0	0.0257806	0.124319	0	0	0.000694724	0	0.00738446	0
Species	Bacteria|Bacteroidetes|Bacteroidia|Bacteroidales|Rikenellaceae|Alistipes|obesi	0.075213	0.115176	0	0.381339	0.0780782	0.0349002	0.0253703	0	0.00138945	0	0.139139	0.0155409
Species	Bacteria|Bacteroidetes|Bacteroidia|Bacteroidales|Rikenellaceae|Alistipes|senegalensis	0.108073	0.242476	1.31788	0.0597911	1.4148	2.62392	0.355184	0.00418662	0.0472412	0.37446	0.779644	0.139868
Species	Bacteria|Bacteroidetes|Bacteroidia|Bacteroidales|Unassigned|Unassigned|Unassigned	0.0449087	0.339466	0.233715	0.397504	0.985922	3.67381	0.621779	0.0125599	0.287616	10.0614	0.0765652	0.00216849
Species	Bacteria|Bacteroidetes|Cytophagia|Cytophagales|Unassigned|Unassigned|Unassigned	0.0741176	0.00757736	0.0629678	0	0.0392233	0.132786	0	0	0.032652	0.167544	0.148078	0.0195164
Species	Bacteria|Bacteroidetes|Flavobacteriia|Flavobacteriales|Cryomorphaceae|Brumimicrobium|aurantiacum	0	0	0.483075	0	0	0	0	0	0	0	0	0
Species	Bacteria|Firmicutes|Bacilli|Bacillales|Bacillaceae|Unassigned|Unassigned	0.118296	0.463735	0.00231783	0.000194759	0	0.00289114	0.000415906	0.00784991	0.00856827	0	0.094832	0.00108425
Species	Bacteria|Firmicutes|Bacilli|Bacillales|Bacillales_Incertae|Unassigned|Unassigned	0.019716	0.00909284	0.0137138	0.000389519	0.00644514	0.0041302	0.00499087	0.0941989	0.358941	0	0.00660715	0.0628863
Species	Bacteria|Firmicutes|Bacilli|Bacillales|Planococcaceae|Unassigned|Unassigned	0	0	0	0.025124	0.0486148	0.0138362	0	0	0.062062	0	0	0
Species	Bacteria|Firmicutes|Bacilli|Bacillales|Staphylococcaceae|Staphylococcus|petrasii	0.00146045	0	0.000193153	0	0.0104964	0	0	0.138682	0.0106524	0.00306217	0	0.000722831
Species	Bacteria|Firmicutes|Bacilli|Bacillales|Thermoactinomycetaceae|Unassigned|Unassigned	0.0974847	0	0.210923	0.000389519	0.588901	0.105527	0.158876	0	0.12644	0.1133	0.0777312	0.000361415
Species	Bacteria|Firmicutes|Bacilli|Lactobacillales|Enterococcaceae|Enterococcus|Unassigned	0.00474645	0	0	0.00272663	0	0	0.0228748	0.138158	0.0490938	0	0.00116597	0.0256605
Species	Bacteria|Firmicutes|Bacilli|Lactobacillales|Enterococcaceae|Enterococcus|saigonensis	0.00146045	0	0	0.00311615	0.000920734	0.00061953	0.0120613	0.00261664	2.74138	0.0275595	0.665379	0.00867397
Species	Bacteria|Firmicutes|Bacilli|Lactobacillales|Streptococcaceae|Lactococcus|kimchii	0.0317647	0.0621344	0	0.000194759	0	0.00474973	0.00998174	0.100479	0.312163	0.125112	0.469885	0.00578264
Species	Bacteria|Firmicutes|Bacilli|Lactobacillales|Streptococcaceae|Streptococcus|himalayensis	0.395051	1.71097	0.0195084	0.109065	0.0738429	0.0233356	2.07204	14.2821	0.67203	0.424767	0.441902	2.84036
Species	Bacteria|Firmicutes|Bacilli|Lactobacillales|Unassigned|Unassigned|Unassigned	0	0	0	0	0	0	0	0	0	0	0.330746	0
Species	Bacteria|Firmicutes|Clostridia|Clostridiales|Christensenellaceae|Beduinibacterium|massiliense	0.00146045	0.00606189	0.141388	0	0	0.0289114	0	0	0.00787354	0	0.0536345	0.000361415
Species	Bacteria|Firmicutes|Clostridia|Clostridiales|Christensenellaceae|Christensenella|Unassigned	0.0540365	0.00606189	0.308658	0.000194759	1.09604	0.021477	0.0108136	0	0.138482	0.000437453	0.399927	0
Species	Bacteria|Firmicutes|Clostridia|Clostridiales|Clostridiaceae|Unassigned|Unassigned	1.15339	0.797139	2.07388	0.00389519	5.08227	0.691396	2.68883	0.00784991	0.224859	0.00962397	2.79249	0.0260219
Species	Bacteria|Firmicutes|Clostridia|Clostridiales|Clostridiales_Incertae|Unassigned|Unassigned	0.136917	0.534962	1.12202	0.00292139	0.218398	0.262474	0.248296	0.0853024	0.412435	0.146984	0.354066	0.320937
Species	Bacteria|Firmicutes|Clostridia|Clostridiales|Clostridiales_incertae_sedis|Proteiniborus|indolifex	0	0	0	0	0	0	0	0.000523327	0	0	0.41353	0
Species	Bacteria|Firmicutes|Clostridia|Clostridiales|Eubacteriaceae|Acetobacterium|psammolithicum	0	0	0.308272	0.00486899	0	0.00020651	0.000415906	0.000523327	0	0.164482	0.00777312	0
Species	Bacteria|Firmicutes|Clostridia|Clostridiales|Eubacteriaceae|Eubacterium|oxidoreducens	0.70576	0.0985057	0.0251099	0.00136332	0.171809	0.162523	0.354768	0.0162231	0.449718	0.43964	0.201712	0.129025
Species	Bacteria|Firmicutes|Clostridia|Clostridiales|Eubacteriaceae|Eubacterium|tenue	1.02925	0.862304	0.00656719	0.0603754	0.000184147	0.00082604	0.00623859	0.00366329	0.0451571	0	0.137196	0.00216849
Species	Bacteria|Firmicutes|Clostridia|Clostridiales|Lachnospiraceae|Agathobacter|ruminis	8.91237	1.62459	0.0415278	0.316874	1.68678	2.88804	5.31694	1.88032	1.65946	0.277345	1.85855	4.37276
Species	Bacteria|Firmicutes|Clostridia|Clostridiales|Lachnospiraceae|Anaerobium|acetethylicum	0.0814198	0.00151547	0.000386305	0	0.000368294	0	0.109383	0.000523327	0	0.000437453	0.000388656	0.384907
Species	Bacteria|Firmicutes|Clostridia|Clostridiales|Lachnospiraceae|Anaerobutyricum|soehngenii	2.15525	1.74886	0.141001	0.00253187	0.14253	1.85425	2.3299	5.43999	3.13737	0.560815	1.74001	1.71383
Species	Bacteria|Firmicutes|Clostridia|Clostridiales|Lachnospiraceae|Anaerocolumna|cellulosilytica	0.0372414	0.00303095	0.00115892	0	0	0.0427476	0.00124772	0	0.00138945	0	0.0213761	0.261665
Species	Bacteria|Firmicutes|Clostridia|Clostridiales|Lachnospiraceae|Anaerotaenia|torta	1.42759	0.509199	0.00115892	0.000779038	0.00055244	0.0454322	0.088588	0.0518094	0.838069	0.00262472	0.357175	0.0401171
Species	Bacteria|Firmicutes|Clostridia|Clostridiales|Lachnospiraceae|Anaerotignum|aminivorans	0.000365111	0	0	0	0.0810246	0.0134232	0	0.00104665	0	0.139985	0	0
Species	Bacteria|Firmicutes|Clostridia|Clostridiales|Lachnospiraceae|Anaerotignum|faecicola	0.00219067	0.00151547	0	0.000194759	0.0550599	0.643279	0.228332	0.000523327	0.0314942	0.437016	0.000388656	0.124327
Species	Bacteria|Firmicutes|Clostridia|Clostridiales|Lachnospiraceae|Bariatricus|massiliensis	0.60645	0.580426	0.0332223	0.000389519	0.00883905	0.651746	0.64507	6.61957	0.194523	0.405956	0.611356	1.2917
Species	Bacteria|Firmicutes|Clostridia|Clostridiales|Lachnospiraceae|Blautia|Unassigned	0.059148	0.150032	0	0.000194759	0	0.00123906	0.000415906	0.0183165	0.0018526	0.000437453	0.00621849	0.101558
Species	Bacteria|Firmicutes|Clostridia|Clostridiales|Lachnospiraceae|Blautia|caecimuris	2.75075	2.05347	0.172679	0.94283	0.0268854	1.01438	3.79431	7.03195	5.44178	3.33864	0.727953	6.86472
Species	Bacteria|Firmicutes|Clostridia|Clostridiales|Lachnospiraceae|Blautia|faecis	4.16008	2.28988	0.570187	0.00798514	0.276404	2.52995	6.26604	12.5729	4.43234	4.33428	0.694528	17.2764
Species	Bacteria|Firmicutes|Clostridia|Clostridiales|Lachnospiraceae|Blautia|hominis	3.47002	2.1747	0.125356	0.0331091	0.125404	3.55775	5.38848	3.84175	4.1614	0.578313	2.40889	0.665004
Species	Bacteria|Firmicutes|Clostridia|Clostridiales|Lachnospiraceae|Caecibacterium|sporoformans	0.0105882	0.00303095	0.00656719	0	0	0.00991248	0	0.00523327	0.0766512	0.000437453	0	0.0242148
Species	Bacteria|Firmicutes|Clostridia|Clostridiales|Lachnospiraceae|Cuneatibacter|caecimuris	0.891237	6.33468	0.108745	0.00155808	0.028911	0.171816	1.65531	0.355863	1.2204	0.652242	1.50643	1.29387
Species	Bacteria|Firmicutes|Clostridia|Clostridiales|Lachnospiraceae|Eisenbergiella|massiliensis	0.000365111	0	0.0969627	0.00233711	0.116012	0.150339	0.673768	0.0104665	0.553464	0.100614	0.013603	0.00108425
Species	Bacteria|Firmicutes|Clostridia|Clostridiales|Lachnospiraceae|Extibacter|muris	1.00917	0.340981	0.371626	0.00350567	0.208822	0.726296	2.74581	1.78978	1.89683	1.44884	1.49088	0.767646
Species	Bacteria|Firmicutes|Clostridia|Clostridiales|Lachnospiraceae|Faecalicatena|fissicatena	0.00182556	0.0166702	0.0309044	0.0428471	0.0371977	0.00309765	0.0120613	0.00209331	1.13796	0.0236225	0.0851156	0.0245762
Species	Bacteria|Firmicutes|Clostridia|Clostridiales|Lachnospiraceae|Faecalimonas|umbilicata	0.413671	0.086382	0.0498334	0.000973797	0.00994393	2.63589	0.704545	0.581417	0.552074	1.64307	0.523908	1.31049
Species	Bacteria|Firmicutes|Clostridia|Clostridiales|Lachnospiraceae|Falcatimonas|natans	0.26215	0.445549	0.120334	0.000389519	0.000184147	0.136503	12.006	0.103095	0.069704	0.0769917	0.034979	0.0213235
Species	Bacteria|Firmicutes|Clostridia|Clostridiales|Lachnospiraceae|Frisingicoccus|caecimuris	0.000730223	0	0.000193153	0.000194759	1.04522	0.0243682	0	0	0	0	0	0
Species	Bacteria|Firmicutes|Clostridia|Clostridiales|Lachnospiraceae|Herbinix|luporum	0.219067	0.17731	0.0407552	0.000389519	0	0.190609	0.000415906	0.000523327	0.00810512	0	0.178782	1.06654
Species	Bacteria|Firmicutes|Clostridia|Clostridiales|Lachnospiraceae|Hungatella|xylanolytica	3.54779	0.109114	0.00405621	0.00116856	0.00110488	0.2284	0.190069	0.00366329	0.166271	0.0441828	0.0979413	0.765116
Species	Bacteria|Firmicutes|Clostridia|Clostridiales|Lachnospiraceae|Kineothrix|alysoides	1.754	1.26087	1.811	14.9715	0.457789	0.353132	0.0628018	0.148625	0.310773	0.225726	0.502143	0.194803
Species	Bacteria|Firmicutes|Clostridia|Clostridiales|Lachnospiraceae|Lachnotalea|glycerini	2.47144	1.13206	0.151045	0.00408995	0.0241232	0.261855	2.688	1.51346	2.69576	0.175856	0.605526	9.4933
Species	Bacteria|Firmicutes|Clostridia|Clostridiales|Lachnospiraceae|Lacrimispora|Unassigned	0.193874	0.103052	0.0102371	0.000194759	0.00257806	0.0718655	0.0594745	0.00261664	0.00625252	0.111551	0.085893	0.0603564
Species	Bacteria|Firmicutes|Clostridia|Clostridiales|Lachnospiraceae|Lacrimispora|celerecrescens	0.428276	0.0318249	0.0985079	0.00447947	0.00055244	0.409922	0.0453337	0.135542	0.0233891	0.00656179	0.218425	0.108786
Species	Bacteria|Firmicutes|Clostridia|Clostridiales|Lachnospiraceae|Lacrimispora|indolis	0.150791	0.0924439	0.00676035	0.628294	0.00957563	0.166447	0.0170521	0	0.0148208	0.0590562	0.0462501	0.0433698
Species	Bacteria|Firmicutes|Clostridia|Clostridiales|Lachnospiraceae|Mediterraneibacter|Unassigned	0.501298	0.848665	0.2426	0.000779038	0.000184147	0.230672	0.706624	0.0418662	0.314247	0.0266846	0.244465	12.0514
Species	Bacteria|Firmicutes|Clostridia|Clostridiales|Lachnospiraceae|Mediterraneibacter|butyricigenes	0.00584178	0.0439487	0.00231783	0.0685553	0.0031305	0.0150752	0.0282816	0.000523327	0.069704	0.0441828	0.133698	0.0545737
Species	Bacteria|Firmicutes|Clostridia|Clostridiales|Lachnospiraceae|Mediterraneibacter|massiliensis	0.0186207	0.121238	0.597808	1.6165	0.434402	0.756446	0.726172	0.204098	0.367509	2.37799	0.0353677	1.26279
Species	Bacteria|Firmicutes|Clostridia|Clostridiales|Lachnospiraceae|Merdimonas|faecis	0.199351	0.237929	0.02144	0.00175283	0.031305	1.1261	0.269923	0.0675092	0.0238522	1.26993	0.0594644	0.0683075
Species	Bacteria|Firmicutes|Clostridia|Clostridiales|Lachnospiraceae|Muricomes|intestini	0.231116	0.221259	0.154522	0.00116856	0.0298318	0.331449	0.0203794	2.57477	0.218838	0.630807	0.168288	0.836315
Species	Bacteria|Firmicutes|Clostridia|Clostridiales|Lachnospiraceae|Sellimonas|intestinalis	0	0	0.00154522	0	0	0.268876	0.572702	0.172175	0.0046315	0.00131236	0	0.259858
Species	Bacteria|Firmicutes|Clostridia|Clostridiales|Lachnospiraceae|Unassigned|Unassigned	2.84349	0.966872	0.582162	0.936598	0.0559806	0.467539	0.856766	0.497161	2.92386	0.92565	1.6992	1.0051
Species	Bacteria|Firmicutes|Clostridia|Clostridiales|Peptococcaceae|Unassigned|Unassigned	1.61489	0.0409178	1.08455	0.00155808	0.25044	1.36606	0.00332725	0.0900123	0.216754	0.0236225	4.34517	0.0827641
Species	Bacteria|Firmicutes|Clostridia|Clostridiales|Peptoniphilaceae|Citroniella|saccharovorans	0.000730223	0	0	0	0.00239391	0.030357	0.000831812	0.00209331	3.87239	0.00174981	0.34396	0.00433698
Species	Bacteria|Firmicutes|Clostridia|Clostridiales|Peptoniphilaceae|Peptoniphilus|timonensis	0	0	0	0	0	0	0	0.0177931	0.238754	0	0	0
Species	Bacteria|Firmicutes|Clostridia|Clostridiales|Peptostreptococcaceae|Anaeromicrobium|sediminis	0.0412576	0.00151547	0.0121686	0	0	0.0266398	0	0	0.000926299	0	0.107269	0
Species	Bacteria|Firmicutes|Clostridia|Clostridiales|Peptostreptococcaceae|Romboutsia|timonensis	0.273834	0.0742582	0.334541	0.000584278	0.000368294	0.0739306	0.333972	1.12725	0.465234	0.00131236	0.177616	0.634645
Species	Bacteria|Firmicutes|Clostridia|Clostridiales|Peptostreptococcaceae|Terrisporobacter|petrolearius	0.173063	0.568302	0.0115892	0.0062323	0.00441952	0.051834	0.00332725	0.0209331	1.57448	0.00174981	0.0715127	0.00758972
Species	Bacteria|Firmicutes|Clostridia|Clostridiales|Peptostreptococcaceae|Unassigned|Unassigned	0.838661	0.354621	0.03921	0.000584278	0.00055244	0.141046	0.327734	0.104142	0.269553	0.0555565	0.311702	1.24182
Species	Bacteria|Firmicutes|Clostridia|Clostridiales|Ruminococcaceae|Acetivibrio|saccincola	0.157728	0	0	0	0	0	0	0	0	0	0.00116597	0
Species	Bacteria|Firmicutes|Clostridia|Clostridiales|Ruminococcaceae|Agathobaculum|butyriciproducens	0.239878	0.209135	0.0511855	0.000779038	6.30961	0.43904	0.206289	0.0586127	0.148671	0.306217	0.120872	0.0285518
Species	Bacteria|Firmicutes|Clostridia|Clostridiales|Ruminococcaceae|Anaeromassilibacillus|senegalensis	0.00766734	0.0409178	0	0.0114908	0.307157	0.0165208	0.017468	0.0115132	0.167429	0.0236225	0.00388656	0.000361415
Species	Bacteria|Firmicutes|Clostridia|Clostridiales|Ruminococcaceae|Anaerotruncus|rubiinfantis	1.09826	1.63368	0.747887	0.000194759	1.30744	0.162523	0.00665449	0.00156998	0.0884616	0.000874906	0.00660715	0.573566
Species	Bacteria|Firmicutes|Clostridia|Clostridiales|Ruminococcaceae|Butyricicoccus|porcorum	0	0.645591	0	0	0.000368294	0	0	0	0	0.000874906	0.0404202	0.000361415
Species	Bacteria|Firmicutes|Clostridia|Clostridiales|Ruminococcaceae|Caproicibacter|fermentans	0.0507505	5.96945	0.00637404	2.93639	0.879117	3.0262	9.38325	0.0109899	11.9124	2.86094	0.022542	4.80718
Species	Bacteria|Firmicutes|Clostridia|Clostridiales|Ruminococcaceae|Caproiciproducens|galactitolivorans	0.00584178	0.116691	0.112801	0.015386	0.15763	0.413846	0.0270339	0.0371562	0.166502	0.0769917	0.0275946	0.0299975
Species	Bacteria|Firmicutes|Clostridia|Clostridiales|Ruminococcaceae|Clostridium|Unassigned	5.2127	0	0	0	0	0.00041302	0	0.000523327	0.000694724	0.000437453	7.55353	0.000361415
Species	Bacteria|Firmicutes|Clostridia|Clostridiales|Ruminococcaceae|Colidextribacter|massiliensis	1.04531	0.0197011	0.0934859	0.00331091	0.0031305	1.6178	0.151806	0.00156998	0.216522	0.00306217	0.225809	0.00216849
Species	Bacteria|Firmicutes|Clostridia|Clostridiales|Ruminococcaceae|Dysosmobacter|welbionis	0.190588	0.228836	0.394225	0.565971	1.56009	0.999509	0.174265	0.000523327	0.0416835	0.899403	0.345126	0.0343345
Species	Bacteria|Firmicutes|Clostridia|Clostridiales|Ruminococcaceae|Flintibacter|butyricus	0.302312	1.68824	12.4149	0.0313563	3.8448	1.67335	1.32591	0.131355	1.45892	0.1133	1.51809	0.949077
Species	Bacteria|Firmicutes|Clostridia|Clostridiales|Ruminococcaceae|Fournierella|massiliensis	19.2596	2.53387	1.03317	0.403347	0.153026	3.18728	2.0421	0.985425	0.511317	5.59196	16.2672	7.82609
Species	Bacteria|Firmicutes|Clostridia|Clostridiales|Ruminococcaceae|Harryflintia|acetispora	0.0266531	3.36435	4.46221	0.00116856	0.0130744	0.0751696	0.103145	0.290447	0.0115787	0.000874906	0.157017	0.0430084
Species	Bacteria|Firmicutes|Clostridia|Clostridiales|Ruminococcaceae|Intestinimonas|butyriciproducens	0.00109533	0.140939	0.0793858	0.237412	0.0874697	0.137123	0.165531	0.000523327	0.000926299	0.136485	0.186166	0.066139
Species	Bacteria|Firmicutes|Clostridia|Clostridiales|Ruminococcaceae|Intestinimonas|massiliensis	0.502028	0.0924439	0.34555	1.47686	0.735482	0.479723	1.6133	0.00418662	0.52799	0.25941	0.672763	0.495139
Species	Bacteria|Firmicutes|Clostridia|Clostridiales|Ruminococcaceae|Lawsonibacter|asaccharolyticus	0.0445436	0.0697118	0.497561	0.133215	0.139767	0.329177	0.00124772	0	0.0037052	0.0433078	0.10688	0.00578264
Species	Bacteria|Firmicutes|Clostridia|Clostridiales|Ruminococcaceae|Monoglobus|pectinilyticus	1.32681	0.728943	0.80564	0.00194759	0.415067	2.44508	2.02463	0.150718	1.06872	0.234475	0.890411	0.808847
Species	Bacteria|Firmicutes|Clostridia|Clostridiales|Ruminococcaceae|Negativibacillus|massiliensis	0	0	0	0.000194759	0.0821295	0.00495624	0	0.0251197	0.0196839	0	0.00621849	0
Species	Bacteria|Firmicutes|Clostridia|Clostridiales|Ruminococcaceae|Neglecta|timonensis	0.0777687	0.00303095	2.48626	0.00116856	2.1779	0.00578228	0.178424	0.0125599	0	0	0.000388656	0
Species	Bacteria|Firmicutes|Clostridia|Clostridiales|Ruminococcaceae|Paludicola|psychrotolerans	0.0189858	0.0924439	0.00502197	0	0.0395916	0.0937555	0.106056	0.0251197	0.0349678	0.00874906	0.0314811	0.0440927
Species	Bacteria|Firmicutes|Clostridia|Clostridiales|Ruminococcaceae|Petroclostridium|xylanilyticum	0	0	0.130185	0	0	0	0	0	0	0	0	0
Species	Bacteria|Firmicutes|Clostridia|Clostridiales|Ruminococcaceae|Phocea|massiliensis	0.0595132	0	0.0154522	0.000584278	0.25799	0.207543	0.000831812	0	0.22787	0.000437453	0.0664602	0
Species	Bacteria|Firmicutes|Clostridia|Clostridiales|Ruminococcaceae|Ruthenibacterium|lactatiformans	2.38673	3.97509	1.20508	0.358942	1.94385	2.84736	4.80704	6.0235	1.16899	0.458013	3.09137	1.73805
Species	Bacteria|Firmicutes|Clostridia|Clostridiales|Ruminococcaceae|Tepidibaculum|saccharolyticum	2.59959	0.519807	0.148148	0.00136332	0.32594	0.380391	2.02546	2.83853	0.0426098	1.75987	1.61292	4.74285
Species	Bacteria|Firmicutes|Clostridia|Clostridiales|Ruminococcaceae|Thermoclostridium|caenicola	0	0	0.0903955	0	0	0.0991248	0	0	0	0	0	0
Species	Bacteria|Firmicutes|Clostridia|Clostridiales|Ruminococcaceae|Unassigned|Unassigned	1.33448	0.886552	1.88594	0.00116856	3.96247	0.682103	0.549828	0.0601826	0.211659	0.00962397	0.712406	0.0936066
Species	Bacteria|Firmicutes|Clostridia|Clostridiales|Ruminococcaceae|Unassigned|butyriciproducens	0.332616	0.0121238	0.623111	0.000194759	0.270328	0.166241	0.0856766	0.000523327	0.00138945	0.000874906	0.10416	0.000722831
Species	Bacteria|Firmicutes|Clostridia|Clostridiales|Ruminococcaceae|Unassigned|massiliensis	0.0186207	0.322796	0.806413	0	0.00055244	0.249464	0	0	0.0379783	0.000874906	0.431019	0
Species	Bacteria|Firmicutes|Clostridia|Clostridiales|Unassigned|Unassigned|Unassigned	0.000365111	0.0727427	0.553189	0	0.000368294	0.0247812	1.48894	0.000523327	0.100967	0.145672	0.0139916	0.0140952
Species	Bacteria|Firmicutes|Clostridia|Thermoanaerobacterales|Thermoanaerobacteraceae|Moorella|perchloratireducens	0.000730223	0	0	0	0	0.00578228	0.000415906	0	0.0312626	0	0.0820064	0
Species	Bacteria|Firmicutes|Erysipelotrichia|Erysipelotrichales|Erysipelotrichaceae|Dubosiella|newyorkensis	0	0	0.00444251	0	0	0.543121	0	0	0.000694724	0.0244974	0.586093	0
Species	Bacteria|Firmicutes|Erysipelotrichia|Erysipelotrichales|Erysipelotrichaceae|Erysipelothrix|larvae	0	0	0	0	0	0	0	0	0	0.000437453	0.134864	0
Species	Bacteria|Firmicutes|Erysipelotrichia|Erysipelotrichales|Erysipelotrichaceae|Faecalibacillus|faecis	0.90219	0.319765	0.000386305	0.0613492	0.0565331	0.171816	0.852191	0.138158	1.04487	0.0236225	0.166345	3.84582
Species	Bacteria|Firmicutes|Erysipelotrichia|Erysipelotrichales|Erysipelotrichaceae|Holdemania|massiliensis	0.000365111	0.00909284	0	0	0.0086549	0	0.000415906	0.0512861	0.298268	0	0.00155462	0.00433698
Species	Bacteria|Firmicutes|Erysipelotrichia|Erysipelotrichales|Erysipelotrichaceae|Longibaculum|muris	0	0	0.143512	0.000194759	0.000368294	0	0.000415906	4.23476	0.000926299	0.00131236	0.000388656	0
Species	Bacteria|Firmicutes|Erysipelotrichia|Erysipelotrichales|Erysipelotrichaceae|Longicatena|caecimuris	0	0	0.0919407	0.0424576	0	0	0.00124772	0.00889656	0.00115787	0.0153109	0	0.00975821
Species	Bacteria|Firmicutes|Erysipelotrichia|Erysipelotrichales|Erysipelotrichaceae|Unassigned|Unassigned	0.000730223	0	0.0258825	0.000194759	0.000368294	0.00020651	0.00124772	0.000523327	0.244775	0.000874906	0.865537	0.000361415
Species	Bacteria|Firmicutes|Negativicutes|Selenomonadales|Sporomusaceae|Anaerosporomusa|subterranea	0	0	0	0.00272663	0.121905	0	0	0	0	0	0	0
Species	Bacteria|Firmicutes|Negativicutes|Selenomonadales|Sporomusaceae|Desulfosporomusa|polytropa	0	0	0	0.000973797	0.705282	0	0	0.000523327	0.0018526	0	0	0
Species	Bacteria|Firmicutes|Negativicutes|Selenomonadales|Sporomusaceae|Lucifera|butyrica	0	0	0	0	0	0	0.000415906	0.000523327	0.311236	0.603248	0.0178782	0
Species	Bacteria|Firmicutes|Negativicutes|Selenomonadales|Sporomusaceae|Methylomusa|anaerophila	0.295375	0.0212166	0.00444251	5.92069	14.0106	3.74754	0.462487	0.636366	0.777628	1.53721	1.19084	0.430446
Species	Bacteria|Firmicutes|Negativicutes|Selenomonadales|Sporomusaceae|Unassigned|Unassigned	0.029574	0	0	0	0	0.071246	0	0	0.0134313	0	0.108824	0
Species	Bacteria|Firmicutes|Negativicutes|Veillonellales|Veillonellaceae|Megasphaera|hexanoica	0	0	0	0	0	0	0.000415906	1.38263	0.00115787	0.000437453	0.000777312	0.000361415
Species	Bacteria|Firmicutes|Negativicutes|Veillonellales|Veillonellaceae|Megasphaera|massiliensis	0.000365111	0.00151547	0.000386305	0	1.26969	0.00041302	0.000415906	0.000523327	0.533085	0.00262472	0.000388656	0.00180708
Species	Bacteria|Firmicutes|Negativicutes|Veillonellales|Veillonellaceae|Veillonella|infantium	1.72114	3.13551	0.58873	3.48035	0.00257806	0.00330416	0.0170521	0.0115132	0.038673	0.000874906	0.100662	0.625971
Species	Bacteria|Firmicutes|Unassigned|Unassigned|Unassigned|Unassigned|Unassigned	0.00365111	0.00151547	2.54421	0.000389519	0.000368294	0.0245747	0	0	0	0	0.0501366	0
Species	Bacteria|Fusobacteria|Fusobacteriia|Fusobacteriales|Fusobacteriaceae|Fusobacterium|gastrosuis	0.000365111	0	0	0	0	0.00020651	0.000415906	0	2.84212	0.000874906	0	0
Species	Bacteria|Proteobacteria|Alphaproteobacteria|Kiloniellales|Kiloniellaceae|Marivibrio|halodurans	0	0	0	0	0.0152842	0.144351	0	0	0.00416835	0	0.106492	0
Species	Bacteria|Proteobacteria|Alphaproteobacteria|Rhodobacterales|Rhodobacteraceae|Paracoccus|speluncae	0.418783	6.67111	5.15119	3.29436	1.10875	2.12106	3.2686	5.55669	4.92004	1.72706	0.232416	0.0281904
Species	Bacteria|Proteobacteria|Alphaproteobacteria|Rhodospirillales|Rhodospirillaceae|Caenispirillum|deserti	0	0	0	0.000194759	0.246204	0	0	0	0	0	0	0
Species	Bacteria|Proteobacteria|Alphaproteobacteria|Sphingomonadales|Erythrobacteraceae|Novosphingobium|capsulatum	1.13185	16.8339	12.9434	7.84783	5.1272	5.45414	7.53913	13.3778	8.86098	3.31896	0.580652	0.179623
Species	Bacteria|Proteobacteria|Alphaproteobacteria|Sphingomonadales|Sphingomonadaceae|Sphingomonas|lenta	0.0153347	0.234898	0.0971558	0.0771247	0.0324098	0.0313895	0.0295293	0.0732658	0.0835985	0.0249348	0.0034979	0.00397557
Species	Bacteria|Proteobacteria|Alphaproteobacteria|Unassigned|Unassigned|Unassigned|Unassigned	0.000365111	0.0318249	0	0	0.00349879	0.0212705	0	0	0.00416835	0.000437453	0.118151	0
Species	Bacteria|Proteobacteria|Betaproteobacteria|Burkholderiales|Sutterellaceae|Duodenibacillus|massiliensis	0	0	0.296683	0.0208393	0.000184147	0.342807	0	0.000523327	0.00208417	0.000437453	0.212595	0
Species	Bacteria|Proteobacteria|Betaproteobacteria|Burkholderiales|Sutterellaceae|Sutterella|timonensis	0.266531	0	0	0	0	0	0	0	0	0	0	0
Species	Bacteria|Proteobacteria|Betaproteobacteria|Rhodocyclales|Zoogloeaceae|Unassigned|Unassigned	0.352698	0.421301	0.00115892	0.106923	0.495539	0.0910709	0	0.00156998	0.00741039	0.00174981	0.00932774	0.433337
Species	Bacteria|Proteobacteria|Deltaproteobacteria|Desulfovibrionales|Desulfomicrobiaceae|Desulfomicrobium|hypogeium	0	0	0.177894	0	0	0.00103255	0	0	0	0	0	0
Species	Bacteria|Proteobacteria|Deltaproteobacteria|Desulfovibrionales|Desulfomicrobiaceae|Desulfomicrobium|salsuginis	0.144219	0.00151547	0.000193153	0.000194759	1.35624	0.00020651	0.000415906	0	0.000694724	0.148297	0.012437	0.000361415
Species	Bacteria|Proteobacteria|Deltaproteobacteria|Desulfovibrionales|Desulfovibrionaceae|Desulfovibrio|lacusfryxellense	0	0	0	0.000194759	0.000368294	0.00020651	0	0.00941989	0.164187	0.710424	0.0925001	0
Species	Bacteria|Proteobacteria|Deltaproteobacteria|Desulfovibrionales|Desulfovibrionaceae|Mailhella|massiliensis	0	1.5185	0.00135207	0.0597911	0.00110488	0.463822	0.000415906	0.00104665	0	0	0.548005	0.000722831
Species	Bacteria|Proteobacteria|Gammaproteobacteria|Enterobacterales|Enterobacteriaceae|Citrobacter|europaeus	0	0	0.00637404	0	0.00147317	0.00020651	0	0.000523327	0.260753	0.023185	0.000388656	0
Species	Bacteria|Proteobacteria|Gammaproteobacteria|Enterobacterales|Enterobacteriaceae|Pseudescherichia|vulneris	0.0127789	0.00454642	1.08996	3.59682	11.1311	0.00516275	0.00415906	0.0638459	0.842469	0.00349962	18.3107	0.0534895
Species	Bacteria|Proteobacteria|Gammaproteobacteria|Pasteurellales|Pasteurellaceae|Conservatibacter|flavescens	1.09752	0.0181857	0.0154522	0.0122698	0.000736587	0.00103255	0	0	0.0257048	0.000437453	0.122815	0
Species	Bacteria|Proteobacteria|Gammaproteobacteria|Pasteurellales|Pasteurellaceae|Rodentibacter|Unassigned	0.146775	0	0.0108166	0	0	0	0	0	0	0	0.00310925	0
Species	Bacteria|Proteobacteria|Gammaproteobacteria|Pseudomonadales|Pseudomonadaceae|Pseudomonas|oryzae	0	0	0	0	0	0	0	0	0.00903142	0	0.11854	0
Species	Bacteria|Proteobacteria|Unassigned|Unassigned|Unassigned|Unassigned|Unassigned	0.0273834	0.00151547	0.0181564	0.269742	0.278798	0.425824	0.0939947	0.0696025	0.0863774	0.403769	0.0334244	0.010481
Species	Bacteria|Synergistetes|Synergistia|Synergistales|Synergistaceae|Acetomicrobium|flavidum	0.000365111	0	1.88594	0.000584278	2.28839	0	0	0	0	0	0.0886135	0
Species	Bacteria|Unassigned|Unassigned|Unassigned|Unassigned|Unassigned|Unassigned	0.00109533	0	0	0	0.00497196	0.0146622	0.000415906	0	0.430266	0.000437453	0.000388656	0
Species	Bacteria|Verrucomicrobia|Verrucomicrobiae|Verrucomicrobiales|Akkermansiaceae|Akkermansia|glycaniphila	0.0989452	4.11906	4.45449	0.00175283	1.80464	0.522677	0.855518	0.0361096	1.30469	0.00699925	0.916062	0.00180708
